# Supplementary material for: Characterization of the Kallikrein-Kinin System Post Chemical Neuronal Injury: An In Vitro Biochemical and Neuroproteomics Assessment
Source: PLoS One. 2015 Jun 5;10(6):e0128601. doi: 10.1371/journal.pone.0128601 (PMC4457722; doi:10.1371/journal.pone.0128601)
Supplement: S1 Table — The table states the proteins’ names and depicts the exact relation of the altered proteins pertaining to the designated altered molecular function and biological Process. (XLSX) [file pone.0128601.s003.xlsx]

## Sheet: STS
Altered Proteins and Molecular function/Biological Process Relations in PC12 post-STS treatment
Name	Type	Description	Connectivity	Local Connectivity	Indegree	Outdegree
CALR	Protein	calreticulin	1095	7	0	7
GSTP1	Protein	glutathione S-transferase, pi 2	683	4	0	4
CAT	Protein	catalase	2137	7	0	7
LBR	Protein	lamin B receptor	77	1	0	1
TKT	Protein	transketolase	157	1	0	1
NCAM1	Protein	neural cell adhesion molecule 1	1176	6	0	6
TRIM28	Protein	tripartite motif containing 28	396	2	0	2
PHB2	Protein	prohibitin 2	167	1	0	1
LGALS1	Protein	lectin, galactoside-binding, soluble, 1	955	7	0	7
TUBA1B	Protein	tubulin, alpha 1b	655	2	0	2
MAP1B	Protein	microtubule-associated protein 1B	323	2	0	2
PPIA	Protein	TRIMCyp-like	570	7	0	7
PPIB	Protein	peptidylprolyl isomerase B (cyclophilin B)	224	5	0	5
NPM1	Protein	nucleophosmin (nucleolar phosphoprotein B23, numatrin)	634	4	0	4
RAN	Protein	RAN, member RAS oncogene family	253	2	0	2
LMNA	Protein	lamin A/C	604	4	0	4
ACTC1	Protein	actin, alpha, cardiac muscle 1	70	1	0	1
SSB	Protein	Sjogren syndrome antigen B (autoantigen La)	151	2	0	2
RPS3A	Protein	ribosomal protein S3A	128	2	0	2
EIF5A	Protein	eukaryotic translation initiation factor 5A	225	3	0	3
LMNB1	Protein	lamin B1	308	0	0	0
ACTN1	Protein	actinin, alpha 1	668	5	0	5
PRDX3	Protein	peroxiredoxin 3	206	5	0	5
HSP90AB1	Protein	heat shock protein 90kDa alpha (cytosolic), class B member 1	270	4	0	4
ARHGDIA	Protein	Rho GDP dissociation inhibitor (GDI) alpha	208	2	0	2
ERO1L	Protein	ERO1-like (S. cerevisiae)	104	2	0	2
TRAP1	Protein	TNF receptor-associated protein 1	218	5	0	5
CKB	Protein	creatine kinase, brain	158	4	1	3
SERBP1	Protein	SERPINE1 mRNA binding protein 1	55	1	0	1
DPP7	Protein	dipeptidyl-peptidase 7	53	2	0	2
oxidative stress	Cell Process		2369	12	12	0
Inflammation	Disease		3086	6	6	0
apoptosis	Cell Process		7679	26	26	0
caspase	Functional Class		3461	5	5	0
cell death	Cell Process		4924	19	19	0
mitogen-activated protein kinase	Functional Class		6248	7	7	0
NF-kB	Functional Class		7341	5	5	0
PI3K	Functional Class	phosphatidylinositol 3-kinase	5446	6	5	1
mitochondrial damage	Cell Process		1065	5	5	0
calcium mobilization	Cell Process		9	7	7	0
Relation	Type	Sentence	TextRef	Connectivity	# of References	Organ
CAT ---| oxidative stress	Regulation	Catalase is well documented to play an important role in protecting cells from oxidative stress., Catalase breaks down H2O2 into H2O and O2 to protects cells from oxidative damage., The oxidative stress caused by decline catalase activity as an antioxidant enzyme, has been illustrated in these patients., The permanent inhibition of catalase may strengthen the oxidative damage induced by nitric ox…	info:pmid/10858195#abs:4, info:pmid/23642335#abs:1, info:pmid/22359086#abs:2, info:pmid/16996755#abs:10, info:pmid/17514677#abs:10, info:pmid/14570268#abs:9, info:pmid/15708367#abs:2, info:pmid/8994355#abs:7, info:pmid/18342018#abs:7, info:pmid/18187341#abs:9 <more data available...>	2	126	Pituitary Gland, Anterior {Organ urn:agi-ncimorgan:C0032008}, Cornea {Organ urn:agi-ncimorgan:C1550625}, Gastrointestinal tract {Organ urn:agi-ncimorgan:C0017189}, Lung {Organ urn:agi-ncimorgan:C1278908}, Nervous system {Organ urn:agi-ncimorgan:C0027763}, Fetus {Organ urn:agi-ncimorgan:C1305737}, Ovary {Organ urn:agi-ncimorgan:CL384202}, Decidua {Organ urn:agi-ncimorgan:C0011106}, Heart {Organ ur…
CAT ---| apoptosis	Regulation	Induction of apoptosis was hindered by catalase., Apoptosis was decreased in the presence of catalase., Catalase prevented apoptosis to a lesser extent than NAC., The induction of apoptosis was inhibited by catalase., Co-administration of NAC or catalase attenuated Valproic acid-induced apoptosis., Plumbagin-induced apoptosis was inhibited by N-acetyl L-cysteine and PEG-catalase., Catalase, sodiu…	info:pmid/9074626#abs:3, info:pmid/12909582#abs:7, info:pmid/23277025#abs:8, info:pmid/16574513#abs:10, info:pmid/19292063#abs:8, info:pmid/21741707#abs:4, info:pmid/14971653#abs:5, info:pmid/20707207#abs:6, info:pmid/10411517#abs:5, info:pmid/11719369#abs:10 <more data available...>	2	122	Testis {Organ urn:agi-ncimorgan:C1278981}, Stomach {Organ urn:agi-ncimorgan:C1278920}, Umbilical vein {Organ urn:agi-ncimorgan:C1280193}, Peritoneum {Organ urn:agi-ncimorgan:C0496954}, head {Organ urn:agi-ncimorgan:C0018670}, Left ventricular {Organ urn:agi-ncimorgan:C0225897}, Fingers {Organ urn:agi-ncimorgan:C0016129}, Primitive midgut {Organ urn:agi-ncimorgan:C0231052}, Heart {Organ urn:agi-nc…
TRAP1 ---| cell death	Regulation	Consistently, TRAP1 and/or TBP7 interference enhanced stress-induced cell death and increased intracellular protein ubiquitination., Functional analyses revealed that knockdown of TRAP1 facilitated cell death induced by TRAIL or doxorubicin in ALK(+) anaplastic large cell lymphoma cells., TRAP1 knockdown activated the endoplasmic reticulum-resident caspase-4, which is activated by endoplasmic ret…	info:pmid/21979464#abs:7, info:pmid/20393185#abs:9, info:pmid/21338643#abs:5, info:pmid/20236315#abs:7, info:pmid/19948822#abs:4, info:pmid/23284813#cont:36, info:pmid/19270741#body:122, info:pmid/23977108#cont:626, info:pmid/19648961#body:67, info:pmid/21878357#body:94 <more data available...>	2	13	Prostate {Organ urn:agi-ncimorgan:C1278980}, Substantia nigra {Organ urn:agi-ncimorgan:C0038590}
GSTP1 ---| oxidative stress	Regulation	These results clearly demonstrate that the Ov-GST-3 gene confers an increased resistance to oxidative stress., Thus, the susceptible SULT1A1 and GSTP1 genotypes may modulate increased DNA oxidative stress elicited by betel-quid chewing., These data suggest that the induction of GST-P by 4-hydroxy-2-nonenal may represent an important cellular defense mechanism against oxidative injury., We hypothe…	info:pmid/12473450#abs:7, info:pmid/17912498#abs:13, info:pmid/9240470#abs:8, info:pmid/23034843#abs:3, info:pmid/12011483#abs:12, info:pmid/21570714#abs:10, info:pmid/22833520#abs:6, info:pmid/16230413#abs:8, info:pmid/22652274#abs:1, info:pmid/19269317#abs:9 <more data available...>	2	59	Immune system {Organ urn:agi-ncimorgan:C0020962}, Liver {Organ urn:agi-ncimorgan:CL384198}, Lung {Organ urn:agi-ncimorgan:C1278908}, Prostate {Organ urn:agi-ncimorgan:C1278980}, Thymus Gland {Organ urn:agi-ncimorgan:C1306748}, Mammary Gland {Organ urn:agi-ncimorgan:C0929301}, Main pancreatic duct {Organ urn:agi-ncimorgan:C0447557}, Fetus {Organ urn:agi-ncimorgan:C1305737}, Hippocampus {Organ urn:…
PRDX3 ---| apoptosis	Regulation	Depletion of Prx III enhanced mitochondrial-dependent apoptosis events., When ectopically expressed, AOP-1 blocked the release of cytochrome c and prevented apoptosis in ABR-treated cells., We show that PRDX3 is required for Myc-mediated proliferation, transformation, and apoptosis after glucose withdrawal., These data suggest a new mechanism by which the downregulation of PRDX3 enhances cisplati…	info:pmid/19408305#abs:7, info:pmid/11285261#abs:8, info:pmid/12011429#abs:8, info:pmid/23503975#abs:10, info:pmid/20541551#abs:4, info:pmid/20156553#abs:9, info:pmid/23880827#cont:475, info:pmid/20807727#title:1, info:pmid/20964819#cont:615, info:pmid/21961024#cont:571 <more data available...>	2	45	hippocampal CA1 region {Organ urn:agi-ncimorgan:C0694598}, Pancreas {Organ urn:agi-ncimorgan:C1278931}, Heart {Organ urn:agi-ncimorgan:C1281570}, Ovary {Organ urn:agi-ncimorgan:CL384202}, Aorta {Organ urn:agi-ncimorgan:C1278934}, Hippocampus {Organ urn:agi-ncimorgan:C0019564}, Brain {Organ urn:agi-ncimorgan:C1269537}, Lung {Organ urn:agi-ncimorgan:C1278908}, Placenta {Organ urn:agi-ncimorgan:C155…
TUBA1B ---> cell death	Regulation	It is therefore possible that granzyme B-mediated cleavage of a-tubulin causes cellular alterations in addition to inducing cell death., Recent data suggest that this type of cell death is mediated by the cleavage of the actin-plasma membrane linker ezrin and even more efficient cleavage of a-tubulin at multiple sites [72] ., It has been proposed that GzmB delivered to target cells may induce cel…	info:pmid/16917512#body:64, info:pmid/19915166#body:137, info:pmid/19628762#body:135, info:pmid/18523284#body:287	2	4
LGALS1 ---| Inflammation	Regulation	Galectin-1 and galectin-3 have roles in cancer and inflammation., Over the last decade a vast amount of reports have shown that galectin-1 and galectin-3 are important mediators of inflammation., Galectin-1 contributes to the suppression of intestinal inflammation by the induction of effector T cell apoptosis., Local administration of Galectin-1 (0.5, 2, 4 and 8 microg/ml) inhibited acute inflamm…	info:pmid/22136701#abs:1, info:pmid/14758082#abs:1, info:pmid/17496346#abs:4, info:pmid/10820379#abs:3, info:pmid/20520649#abs:3, info:pmid/19941913#abs:2, info:pmid/18777589#abs:4, info:pmid/24363498#cont:341, info:pmid/21816141#body:135, info:pmid/21600310#body:64 <more data available...>	2	27	Intestines {Organ urn:agi-ncimorgan:C0021853}, Joints {Organ urn:agi-ncimorgan:C0392905}, Testis {Organ urn:agi-ncimorgan:C1278981}, Synovial Membrane {Organ urn:agi-ncimorgan:C0039099}, Heart Atrium {Organ urn:agi-ncimorgan:C0018792}, Nasal turbinate bone, Intestines, Thymus Gland, Retina, Parenchyma
LGALS1 --+> apoptosis	Regulation	Furthermore, it is known that galectin-1 can initiate T cell apoptosis., Galectin-1 , a mammalian lectin induces apoptosis of T lymphocytes., These signaling pathway inhibitors prevented galectin-1-mediated apoptosis of immature T-cells., Galectin-3 is a beta-galactoside-binding lectin which is involved in modulating inflammation and apoptosis., It has been reported that galectin-3 and galectin-1…	info:pmid/16033063#abs:5, info:pmid/21388924#abs:1, info:pmid/18355446#abs:6, info:pmid/21475983#abs:1, info:pmid/16651632#abs:3, info:pmid/19937140#abs:5, info:pmid/21262205#abs:2, info:pmid/20556593#abs:8, info:pmid/12032675#abs:4, info:pmid/23321864#abs:1 <more data available...>	2	147	hippocampal CA1 region {Organ urn:agi-ncimorgan:C0694598}, limbic system {Organ urn:agi-ncimorgan:C0023715}, Thymus Gland {Organ urn:agi-ncimorgan:C1306748}, Ground substance {Organ urn:agi-ncimorgan:C1383501}, Lung {Organ urn:agi-ncimorgan:C1278908}, Skin {Organ urn:agi-ncimorgan:C0684084}, Dorsum {Organ urn:agi-ncimorgan:C0460009}, Pancreas, Placenta, Skin <more data available...>
CALR --+> cell death	Regulation	It has been reported that calreticulin (CRT) plays an important role in mediating immunogenic tumour cell death., Intracellular CRT translocation to the cell surface induces immunogenic cell death, suggesting a role in tumor suppression., The exposure of calreticulin (CRT) on the plasma membrane can precede anthracycline-induced apoptosis and is required for cell death to be perceived as immunoge…	info:pmid/23166014#abs:1, info:pmid/22915645#abs:2, info:pmid/18464797#abs:1, info:pmid/19881547#abs:1, info:pmid/23378602#abs:5, info:pmid/24083609#abs:8, info:pmid/17187072#abs:5, info:pmid/17979837#abs:7, info:pmid/18401437#abs:5, info:pmid/19889936#abs:8 <more data available...>	2	48	Immune system {Organ urn:agi-ncimorgan:C0020962}, Placenta {Organ urn:agi-ncimorgan:C1550656}, Veins {Organ urn:agi-ncimorgan:C0042449}, Lung {Organ urn:agi-ncimorgan:C1278908}
CAT ---| mitochondrial damage	Regulation	In contrast, the release of mitochondrial cytochrome c was abolished by SOD/catalase and NGF., Boldine, superoxide dismutase, and catalase decreased catecholamine-induced mitochondrial cytochrome c release., Catalase also increased the heat shock-provoked stimulation of caspase-3 and -9 activities, as well as the release of cytochrome c from mitochondria to the cytosol., Deprenyl, harmaline, and …	info:pmid/16338971#abs:11, info:pmid/11853700#abs:5, info:pmid/12606765#abs:3, info:pmid/11958519#abs:2, info:pmid/21647434#abs:10, info:pmid/11420180#abs:3, info:pmid/20933054#abs:4, info:pmid/17050167#abs:10, info:pmid/17291991#body:131, info:pmid/15764812#body:295 <more data available...>	2	32	Islets of Langerhans {Organ urn:agi-ncimorgan:C0022131}, blood vessel wall {Organ urn:agi-ncimorgan:C1180033}, Heart {Organ urn:agi-ncimorgan:C1281570}, Brain {Organ urn:agi-ncimorgan:C1269537}, Heart Ventricle {Organ urn:agi-ncimorgan:C0018827}, Brain
GSTP1 ---| apoptosis	Regulation	It can be hypothesized that up-regulated GSTP1, in TCC, might enhance apoptosis inhibition., Our data suggest that GSTP1 was an endogenous inhibitor of Cd(2+)-induced apoptosis., Cell viability inhibition and apoptosis were induced in the si-GSTP1 transfectants compared with the controls (P < 0.005)., GST-pi expression may influence the level of Glutathione S-transferase activity and delay apopto…	info:pmid/19162514#abs:2, info:pmid/21787653#abs:7, info:pmid/21396852#abs:11, info:pmid/15375523#abs:10, info:pmid/22158036#abs:3, info:pmid/17513610#abs:8, info:pmid/18505928#abs:1, info:pmid/17823364#abs:12, info:pmid/15007384#abs:8, info:pmid/20631055#abs:2 <more data available...>	2	110	Heart {Organ urn:agi-ncimorgan:C1281570}, Liver {Organ urn:agi-ncimorgan:CL384198}, Kidney {Organ urn:agi-ncimorgan:C1278978}, Placenta {Organ urn:agi-ncimorgan:C1550656}, Bladder {Organ urn:agi-ncimorgan:C1281573}, Lung {Organ urn:agi-ncimorgan:C1278908}, Endocrine system {Organ urn:agi-ncimorgan:C1280975}, Labyrinth {Organ urn:agi-ncimorgan:C1281690}, Brain {Organ urn:agi-ncimorgan:C1269537}, I…
PPIA ---> apoptosis	Regulation	Consistently, CypA knockdown by siRNA also enhances cisplatin-induced apoptosis., CypA plays the roles in increasing proliferation, antiapoptosis, invasion and metastasis in lung cancer., This study shows that CyPA may initiate antiapoptotic and proapoptotic signaling in ECs, especially in response to reactive oxygen species stimulation., Irradiated cyclophilin A-deficient (CypA(-/-)) mice confir…	info:pmid/20204291#abs:7, info:pmid/20704827#abs:6, info:pmid/23180369#abs:7, info:pmid/21368857#abs:5, info:pmid/15130913#abs:9, info:pmid/15047162#abs:8, info:pmid/17440077#abs:5, info:pmid/24434516#cont:410, info:pmid/20454998#cont:288, info:pmid/20868295#cont:654 <more data available...>	2	40	Blood Vessels {Organ urn:agi-ncimorgan:C0005847}, subventricular zone {Organ urn:agi-ncimorgan:C0521406}, Nervous system {Organ urn:agi-ncimorgan:C0027763}, Esophagus {Organ urn:agi-ncimorgan:C1278919}, Cheek {Organ urn:agi-ncimorgan:C0007966}, Decidua {Organ urn:agi-ncimorgan:C0011106}, Cerebral cortex {Organ urn:agi-ncimorgan:C0007776}, Endothelium, Vascular {Organ urn:agi-ncimorgan:C0014261}, …
CALR --+> apoptosis	Regulation	Moreover, CRT overexpression increased H2O2-induced apoptosis, whereas knockdown showed the opposite results., Overexpression of calreticulin, an ER luminal protein, resulted in an increased sensitivity of the cells to both thapsigargin- and staurosporine-induced apoptosis., Thus, overexpression of calreticulin promotes differentiation-dependent apoptosis in H9c2 cells by suppressing the Akt sign…	info:pmid/23771121#abs:5, info:pmid/10952999#abs:2, info:pmid/11907032#abs:7, info:pmid/21133637#abs:3, info:pmid/22415851#abs:8, info:pmid/8630223#abs:4, info:pmid/16951181#abs:11, info:pmid/18443415#abs:8, info:pmid/16645988#abs:9, info:pmid/18401437#abs:5 <more data available...>	2	107	Fetus {Organ urn:agi-ncimorgan:C1305737}, Retina {Organ urn:agi-ncimorgan:C1962966}, conjunctiva {Organ urn:agi-ncimorgan:C1550624}, Placenta {Organ urn:agi-ncimorgan:C1550656}, Testis {Organ urn:agi-ncimorgan:C1278981}, Heart {Organ urn:agi-ncimorgan:C1281570}, Renal Tubule {Organ urn:agi-ncimorgan:CL355448}, Prostate {Organ urn:agi-ncimorgan:C1278980}, Joints {Organ urn:agi-ncimorgan:C0392905},…
LGALS1 --+> cell death	Regulation	The results allow the conclusion that the cell-death mechanism strictly depends on the concentration of Galectin-1., However, events in galectin-3- and galectin-1-induced cell death differ in a number of ways., Galectin-1 treatment of Karpas 299 induces cell death, which is significantly increased by CD30 pre-stimulation., Bovine galectin-1 induced cell death of the diffuse large B cell lymphoma …	info:pmid/21388924#abs:6, info:pmid/16393961#abs:4, info:pmid/21986812#abs:6, info:pmid/15754003#abs:2, info:pmid/9544819#abs:4, info:pmid/16607379#abs:4, info:pmid/19381674#abs:1, info:pmid/12499376#abs:6, info:pmid/22237208#abs:8, info:pmid/11698442#abs:3 <more data available...>	2	122	Brush Border {Organ urn:agi-ncimorgan:C1318418}, Cerebral cortex {Organ urn:agi-ncimorgan:C0007776}, Immune system {Organ urn:agi-ncimorgan:C0020962}, Lamina Propria {Organ urn:agi-ncimorgan:C1179187}, Immune system, Spleen, Respiratory System, Fetus
NPM1 ---> cell death	Regulation	We hypothesized that nucleophosmin , a nucleolar phosphoprotein, is critical for Bax-mediated cell death., Silencing of nucleostemin significantly increases cell death resulting from doxorubicin treatment in cardiac progenitor cells, whereas nucleophosmin knockdown alone induces cell death., Conversely, knocking down nucleophosmin/B23 induces cell death ., We have shown here that ablation of nucl…	info:pmid/23459946#abs:1, info:pmid/21444791#abs:7, info:pmid/15950182#body:148, info:pmid/19103589#body:268, info:pmid/16099430#body:23, info:pmid/22745010#title:1, info:pmid/15310764#body:159, info:pmid/22422053#cont:308, info:pmid/16608843#body:221, info:pmid/19901272#body:245 <more data available...>	2	11	Heart {Organ urn:agi-ncimorgan:C1281570}, Nervous system
LMNA ---> apoptosis	Regulation	Of particular interest in the context of laminopathies is the caspase-dependent apoptosis induced by the overexpression of lamin C., It is unknown how mutations cause the syndrome, although an animal model has shown that lamin A/C insufficiency causes apoptosis, particularly in the conduction system., Apoptosis mediated by activation of caspase-3, cleavage of PARP and lamin A was suppressed by ad…	info:pmid/20505245#abs:5, info:pmid/19384091#abs:6, info:pmid/15846100#abs:9, info:pmid/21479207#abs:8, info:pmid/17893180#abs:9, info:pmid/15210759#abs:3, info:pmid/23916608#abs:8, info:pmid/19156760#abs:5, info:pmid/19379505#abs:17, info:pmid/11749967#body:61 <more data available...>	2	33	Skin {Organ urn:agi-ncimorgan:C0684084}, Heart {Organ urn:agi-ncimorgan:C1281570}, Brain {Organ urn:agi-ncimorgan:C1269537}, Pancreas {Organ urn:agi-ncimorgan:C1278931}, Renal Tubule {Organ urn:agi-ncimorgan:CL355448}, Thoracic aorta {Organ urn:agi-ncimorgan:C1522460}
MAP1B --+> apoptosis	Regulation	Our results suggest that DJ-1 acts as a molecular chaperone to inhibit MAP1B aggregation thus leading to neuronal apoptosis., Full-length but not N-terminal truncated form of MAP1B induced apoptosis in cortical neurons., Also, overexpression of N-terminal fragments of MAP1B has been shown to promote neuronal apoptosis (38)., In the nucleus, MAP1B binds to p53 and inhibits doxorubicin-mediated apo…	info:pmid/21645326#abs:9, info:pmid/12376528#body:168, info:pmid/16234245#body:356, info:pmid/20006665#body:253, info:pmid/18656471#body:102, info:pmid/18195017#body:473, info:doi/10.1016/j.bbrc.2005.03.132#body:9	2	7
DPP7 ---> cell death	Regulation	Thirdly, we studied whether UAMC00039 was able to inhibit intracellular DPPII in cell culture and whether inhibition of DPPII induced cell death., A significant reduction (paired t test, p < 0.05) in the numbers of annexin V + cells was observed in the samples that were pre-treated with zVAD-fmk and incubated with AX8819 and VbP, thus confirming that cell death caused by DPP II inhibition is casp…	info:pmid/16725115#body:30, info:pmid/17055271#body:65, info:pmid/10567372#body:257	2	3
NCAM1 ---> cell death	Regulation	For these "early PSA-NCAM(+) progenitors," insulin-like growth factor 1 and EGF seem to play a pivotal role in the control of cell death and cell proliferation., On a N-cadherin antibody-coated surface, the addition of a soluble N-CAM protein led to cell death of neurons after 48 h, while a N-CAM antibody had no effect., When exposing NK cells to H2O2, CD56(dim) cells showed rapid mitochondrial d…	info:pmid/12676527#abs:5, info:pmid/21628769#abs:8, info:pmid/17878347#abs:5, info:pmid/22606332#cont:310, info:pmid/19161989#body:164, info:pmid/18772882#body:119, info:pmid/17336079#body:212, info:pmid/16987814#body:301	2	8	Hippocampus {Organ urn:agi-ncimorgan:C0019564}, dentate gyrus {Organ urn:agi-ncimorgan:C0152314}, Nervous system {Organ urn:agi-ncimorgan:C0027763}
DPP7 ---| apoptosis	Regulation	We propose that DPP II may have a role in programmed cell death which is thought to occur in this transition zone., We have previously shown that specific inhibition of DPP2 results in apoptosis of normal lymphocytes., Inhibition of DPP2 induced apoptosis in 60% of chronic lymphocytic leukemia, while 40% were resistant to apoptosis., Inhibition of DPP II in these cells causes apoptosis., DPP7 is …	info:pmid/1626709#abs:8, info:pmid/15686454#abs:5, info:pmid/20817072#abs:6, info:pmid/17055271#body:54, info:pmid/20444688#body:58, info:pmid/11139392#body:207, info:pmid/15927466#body:10, info:pmid/15664838#body:15, info:pmid/19217790#body:99, info:pmid/16084722#body:5 <more data available...>	2	17
ACTC1 ---> apoptosis	Regulation	Notably, reduced expression of the ACTC1 gene might also evoke a signal for apoptosis and result in the observed defects.12,30,31, They also showed that the forced reduction of ACTC1 gene expression in cardiomyocytes led to increased apoptosis., Pharmacological disruption of actin dynamics ( ), ablation of Actc1 in hearts ( ), or depletion of cytoplasmic actins (ß/?) isoforms triggers apoptosis (…	info:pmid/20962418#cont:263, info:pmid/24367596#cont:59, info:pmid/22123032#body:268, info:pmid/20962417#cont:30, info:pmid/20962418#title:1, info:pmid/17947298#body:196	2	6	Heart {Organ urn:agi-ncimorgan:C1281570}, Heart
TRAP1 ---| mitochondrial damage	Regulation	TRAP1 silencing enhances cytochrome c release and apoptosis induced by those two apoptotic inducers (25)., In cells, TRAP1 phosphorylation by PINK1 was shown to prevent cytochrome c release and apoptotic cell death induced by H 2O 2., In cells, phosphorylation of TRAP1 by PINK1 prevented cytochrome c release and apoptotic cell death induced by H2O2 (75)., Mitochondrial TRAP1 undergoes phosphoryla…	info:pmid/17513296#body:80, info:pmid/19059336#body:298, info:pmid/21619488#cont:231, info:pmid/21338643#body:138, info:pmid/20398440#cont:265, info:pmid/22687462#body:107, info:pmid/20674742#body:63, info:pmid/19303005#body:78, info:pmid/20537709#body:87, info:pmid/15292218#body:374 <more data available...>	2	15	Nervous system {Organ urn:agi-ncimorgan:C0027763}
PRDX3 ---| cell death	Regulation	In vivo transfer of the Prx III gene prevents cell death induced by oxidative stress (54)., PRX III lowers intracellular oxidant production after stress with H2O2 and protects from cell death, It appears then that tardy reduction of thioredoxin-II and Prx-III by oxidation of TrxR2 results in the accumulation of H 2O 2 and subsequently increases cell death., ... peroxiredoxin-3 is unique because i…	info:pmid/19583492#cont:263, info:pmid/20807727#cont:260, info:pmid/15178321#body:143, info:pmid/16585391#body:69, info:pmid/18854381#body:148	2	5
EIF5A ---> cell death	Regulation	Collectively these data indicate that p38 and JNK MAP kinase signaling are important for eIF5A1-induced cell death and that induction of apoptosis was not dependent on p53 activity., Recent studies indicate that eIF5A may also play a role in cell death., EIF5A clearly plays a role in both macromolecule complex assembly ( ) and cell death ( )., Recent studies indicate that Eukaryotic translation i…	info:pmid/23638878#abs:8, info:pmid/17187778#body:7, info:pmid/21419150#body:156, info:pmid/20800265#body:185, info:pmid/22982142#body:146, info:pmid/18633122#title:1, info:pmid/20819232#cont:126, info:pmid/22722845#cont:175, info:pmid/21224998#cont:194, info:pmid/24491565#body:73 <more data available...>	2	12	Lung {Organ urn:agi-ncimorgan:C1278908}, Brain {Organ urn:agi-ncimorgan:C1269537}, Cornea {Organ urn:agi-ncimorgan:C1550625}, Colon
CALR ---| oxidative stress	Regulation	Suppression of CRT by the introduction of the antisense cDNA of CRT enhanced cytoprotection against oxidative stress compared with controls., CRT has been previously shown to have a protective role against oxidative stress, in particular in in vitro models ., These results indicated that CRT regulated the apoptosis of melanocytes during oxidative stress., [Calreticulin upregulation induced by hyp…	info:pmid/16135540#abs:7, info:pmid/18045552#body:107, info:pmid/23771121#cont:188, info:pmid/18288355#title:1, info:pmid/16527813#body:307, info:pmid/12576225#body:175, info:pmid/19375516#body:59, info:pmid/15077150#body:154, info:pmid/16951181#body:308	2	9	Heart {Organ urn:agi-ncimorgan:C1281570}
TUBA1B ---> apoptosis	Regulation	Furthermore, reevesioside F induced an increase of mitochondria-associated acetyl a-tubulin that may also contribute to apoptosis., FIGURE 7. siRNA-mediated ablation of a-tubulin induces apoptosis and mitotic arrest., Upregulation of alpha-tubulin and actin played a significant role in the apoptotic and programmed cell death network., Nitrotyrosination of a-tubulin induces alterations in cell mor…	info:pmid/24099795#abs:5, info:pmid/16415351#body:236, info:pmid/20621659#body:125, info:pmid/10231805#body:661, info:pmid/16495481#body:89, info:pmid/19782399#body:122, info:pmid/15821108#body:254	2	7
SSB ---| Inflammation	Regulation	The mechanism by which maternal anti-SSA/Ro-SSB/La antibodies initiate and perpetuate inflammation, and eventuate in scarring of the atrioventricular node, is not yet defined., The mechanism by which maternal anti-SSA/Ro-SSB/La antibodies initiate and perpetuate inflammation and eventuate in scarring of the atrioventricular node (the signature lesion of congenital heart block) is not yet defined.…	info:pmid/14680501#abs:5, info:pmid/15261343#abs:1, info:pmid/19091462#body:73	2	3	atrioventricular node {Organ urn:agi-ncimorgan:C0004247}
TRAP1 ---| oxidative stress	Regulation	Hsp90 is a cytosolic molecular chaperone whose paralog in mitochondria, TRAP1, protects cells from oxidative stress., TRAP1 has been shown to reduce mitochondrial oxidative stress (Hua et al. 2007)., Tumor necrosis factor-associated protein 1 (TRAP-1) protects cells from oxidative stress and apoptosis., In addition, TRAP1 protects cancer cells from the oxidative stress and apoptosis induced by gr…	info:pmid/18022558#abs:1, info:pmid/22526845#cont:207, info:pmid/19648961#body:270, info:pmid/17853063#title:1, info:pmid/24520224#cont:40, info:pmid/21848447#cont:378, info:pmid/12223182#body:82, info:pmid/20463398#cont:254, info:pmid/18985056#body:212, info:pmid/20600915#body:9 <more data available...>	2	18	Brain {Organ urn:agi-ncimorgan:C1269537}, Nervous system {Organ urn:agi-ncimorgan:C0027763}
PRDX3 ---| mitochondrial damage	Regulation	When ectopically expressed, AOP-1 blocked the release of cytochrome c and prevented apoptosis in ABR-treated cells., Peroxiredoxin 3 oxidation was an early event, occurring within the same timeframe as increased mitochondrial oxidant production, caspase activation and cytochrome c release., In addition, treatment with peroxiredoxin 3 or peroxiredoxin 3/Trx2 significantly reduced lipid peroxidatio…	info:pmid/11285261#abs:8, info:pmid/18164270#abs:5, info:pmid/20156553#abs:8, info:pmid/21429624#abs:6, info:pmid/19461054#body:287, info:pmid/22262020#cont:156, info:pmid/11285261#body:342	2	7	Cerebral cortex {Organ urn:agi-ncimorgan:C0007776}
NPM1 ---> oxidative stress	Regulation	We also discuss the possibility that nucleophosmin (NPM or nuclear phosphoprotein B23), a known modulator of the cellular oxidative stress response, may also regulate NF-kappaB activity in endothelial cells., Nucleophosmin overexpression enhances survival of hematopoietic stem cell/progenitor cells in response to DNA damage and oxidative stress., We explored expression level of nucleophosmin/ALK …	info:pmid/18599677#abs:4, info:pmid/16608843#body:242, info:pmid/16735125#body:132	2	3
RAN ---| apoptosis	Regulation	Moreover, in vivo delivery of PSMA7 small interfering RNA and RAN small interfering RNA markedly induced apoptosis in HT-29 xenograft tumors in mice., Systemic delivery of transferrin-conjugated OEI-HD/RAN siRNA formulations (three intravenous applications at 3 days interval) resulted in >80% reduced Ran protein expression, apoptosis, and a reduced tumor growth in Neuro2A tumors of treated mice.,…	info:pmid/20360909#abs:6, info:pmid/18637733#abs:4, info:pmid/19011643#body:94, info:pmid/21173221#cont:474, info:pmid/19818597#body:168, info:pmid/24067364#cont:213, info:pmid/21173221#body:139	2	7	Colon {Organ urn:agi-ncimorgan:C1281569}, Head and neck {Organ urn:agi-ncimorgan:C0460004}
TRIM28 ---| apoptosis	Regulation	Depletion of endogenous KAP1 expression by RNAi stimulates p53 transcriptional activity, sensitizes p53 response to DNA damage, and increases apoptosis., Deletion of Tif1b in mice induced active cycling and apoptosis of hematopoietic stem cells and promoted egression of hematopoietic stem cells from the bone marrow, leading to rapid depletion of hematopoietic stem cells., KAP1 depletion increases…	info:pmid/16107876#abs:8, info:pmid/24527388#abs:4, info:pmid/22496453#cont:39, info:pmid/21652716#cont:182, info:pmid/23954693#body:12, info:pmid/20487546#body:360, info:doi/10.1016/j.mpdhp.2010.12.006#body:143, info:pmid/17942928#body:221	2	8	Bone Marrow {Organ urn:agi-ncimorgan:C0005953}
PPIB ---| cell death	Regulation	Overexpression of wild-type CypB attenuated endoplasmic reticulum stress-induced cell death, whereas overexpression of an isomerase activity-defective mutant, CypB/R62A, not only increased Ca(2+) leakage from the endoplasmic reticulum and ROS generation, but also decreased mitochondrial membrane potential, resulting in cell death following exposure to endoplasmic reticulum stress-inducing agents.…	info:pmid/18946027#abs:4, info:pmid/24270407#cont:286, info:pmid/22032839#body:155	2	3
NCAM1 ---> mitogen-activated protein kinase	Regulation	Moreover, soluble NCAM also induced a Ras-dependent mitogen-activated protein kinase activation., Addition of N-CAM inhibited mitogen-activated protein kinase activity induced by basic fibroblast growth factor in astrocytes., In conclusion, the NCAM mimetic peptide C3d promotes ChAT activity in septal neurons through fibroblast growth factor receptor and mitogen-activated protein kinase., In addi…	info:pmid/12387826#abs:3, info:pmid/9482931#abs:8, info:pmid/18855942#abs:7, info:pmid/22683856#abs:6, info:pmid/10084688#abs:2, info:pmid/16718462#abs:12, info:pmid/20017021#cont:254, info:pmid/9891011#body:273, info:pmid/9891013#body:273, info:pmid/17967506#body:125 <more data available...>	2	21	Hippocampus {Organ urn:agi-ncimorgan:C0019564}, Nervous system {Organ urn:agi-ncimorgan:C0027763}, spinal dorsal horn {Organ urn:agi-ncimorgan:C0228575}, Brain {Organ urn:agi-ncimorgan:C1269537}, Eye {Organ urn:agi-ncimorgan:C1550636}
CAT ---| caspase	Regulation	Activation of H2O2-producing NADPH oxidase in macrophages also caused catalase-sensitive inactivation of cellular caspases., H2O2-reducing enzymes such as cellular glutathione peroxidase (cGPx) and catalase, which are important for the activation of caspases, were active under the 500 microM H2O2 condition., Both nitric oxide donors induced caspase activation within 6 h, but only DETA/nitric oxid…	info:pmid/11445067#abs:4, info:pmid/16753840#abs:6, info:pmid/14642394#abs:2, info:pmid/18423410#body:128, info:pmid/16716256#body:78, info:pmid/17893044#body:161, info:pmid/23828460#cont:200, info:pmid/17360708#body:185, info:pmid/23208372#cont:330, info:pmid/16024628#body:206	2	10	Prostate
PPIA --+> mitogen-activated protein kinase	Regulation	Human recombinant CyPA activated mitogen-activated protein kinases, including ERK1/2, JNK, and p38 in cultured human umbilical vein endothelial cells., Commercial CypA induces MAP kinase and nuclear factor- kB in the endothelial cells ( )., Human recombinant CypA activated mitogen-activated protein kinases, including ERK1/2, JNK, and p38 ., Here, we compared human CypA and Leishmania major cyclop…	info:pmid/15130913#abs:7, info:pmid/21989206#body:202, info:pmid/19968957#body:145, info:pmid/17991468#body:83, info:pmid/22677509#body:66, info:pmid/17919644#body:77, info:pmid/21035802#body:55, info:pmid/20496118#cont:390, info:embase/2013430025#cont:170	2	9
PPIB --+> mitogen-activated protein kinase	Regulation	also shows that CypB stimulation results in mitogen-activated protein kinase phosphorylation., These results suggest that CypB regulates amyloid-ß 25-35-induced signaling pathways such as mitogen-activated protein kinases and PI-3-K., Consistent with these data, our results suggest that PKCd may be a pivotal element in the activation of p44/42 mitogen-activated protein kinases by CyPB., Syndecan-…	info:pmid/22460757#cont:162, info:pmid/21683784#body:163, info:pmid/18054915#body:244, info:pmid/17267519#title:1, info:pmid/21270823#cont:470, info:pmid/17588944#body:393, info:pmid/17267519#abs:8	2	7
LGALS1 ---> mitogen-activated protein kinase	Regulation	The binding of Galectin-1 to NRP1 enhanced VEGFR-2 phosphorylation and stimulated the activation of the mitogen activated protein kinases SAPK1/JNK (stress activated protein kinase-1/c-Jun NH2-terminal kinase)., Binding of galectin-1 to platelets triggered the phosphorylation of ß(3)-integrin, Syk, MAPKs, PI3K, PLC?2, thromboxane (TXA(2)) release, and Ca(2+) mobilization., Spp2 transcripts have b…	info:pmid/18223683#abs:8, info:pmid/22456341#abs:5, info:pmid/22051107#body:282, info:pmid/20828557#body:110, info:pmid/19520156#body:125, info:pmid/16105842#body:324, info:pmid/17132511#body:43, info:pmid/19079321#body:262, info:doi/10.1016/j.jri.2010.08.013#body:5, info:pmid/16373424#body:226 <more data available...>	2	11	Yolk Sac {Organ urn:agi-ncimorgan:C0043425}, Pancreas
PPIA --+> NF-kB	Regulation	CyPA also stimulated IkappaB-alpha phosphorylation and NF-kappaB activation, and induced expression of adhesion molecules including E-selectin and vascular cell adhesion molecule-1., We hypothesized that reduction in vascular cell GPx1 activity causes secretion of CyPA and paracrine-mediated activation of NF-?B and proliferation of smooth muscle cells., Further characterization of PPIA-mediated a…	info:pmid/15130913#abs:8, info:pmid/21782974#abs:4, info:pmid/22631225#cont:140, info:pmid/21989206#body:202, info:pmid/21035802#body:69, info:pmid/20454998#cont:407, info:pmid/22809665#body:158, info:pmid/15993649#body:84, info:pmid/24314202#cont:332, info:pmid/23428182#body:162 <more data available...>	2	14	Blood Vessels {Organ urn:agi-ncimorgan:C0005847}, brain capillary {Organ urn:agi-organ:brain%20capillary}
NCAM1 --+> PI3K	Regulation	Homophilic binding of NCAM leads to neurite extension and neuroprotection in various types of primary neurons through activation of a complex network of signalling cascades, including fibroblast growth factor receptor, Src-family kinases, the mitogen-activated protein kinase pathway, protein kinase C, phosphatidylinositol-3 kinase, and an increase in intracellular Ca(2+)., As previously reported …	info:pmid/17279552#abs:2, info:pmid/18656513#body:145, info:pmid/18468731#body:10, info:pmid/23830918#body:106	2	4	Nervous system {Organ urn:agi-ncimorgan:C0027763}
PPIA --+> caspase	Regulation	The third, and major, outcome of this study is the discovery that CyP-A has a role in caspase activation., CypA has also been shown to regulate caspase activity in neuronal cells ., CypA was shown to be involved in caspase activation in neurons (7), and to cooperate with apoptosis-inducing factor during apoptosis-associated chromatinolysis (8).	info:pmid/11903043#body:201, info:pmid/15388255#body:96, info:pmid/16204056#body:68	2	3
LGALS1 ---| PI3K	Regulation	Galectin-1 transfection also inhibited Ras(G12V)-induced phosphoinositide 3-kinase but not Raf-1 activity., We also revealed that the retention of galectin-1 and -3 at the plasma membrane results in the inactivation of PI3K activity., Binding of galectin-1 to platelets triggered the phosphorylation of ß(3)-integrin, Syk, MAPKs, PI3K, PLC?2, thromboxane (TXA(2)) release, and Ca(2+) mobilization., …	info:pmid/12149263#abs:9, info:pmid/23115611#abs:7, info:pmid/22456341#abs:5, info:pmid/23953240#body:61, info:pmid/17132511#body:61, info:pmid/24291216#body:35, info:pmid/17110180#body:188	2	7	Mammary Gland {Organ urn:agi-ncimorgan:C0929301}
CALR ---| mitogen-activated protein kinase	Regulation	Activation of G(h)-mediated MEK1,2/extracellular signal-regulated kinases was completely inhibited by CRT., Activation of G h-mediated extracellular signal-regulated kinases was completely inhibited by CRT.	info:pmid/12648529#abs:9, info:doi/10.1016/S0960-0760(03)00006-2#body:111	2	2
CALR --+> NF-kB	Regulation	Calreticulin/CD91 subsequently stimulates p38-mediated activation of nuclear factor?B, which induces pro-inflammatory mediators and activates alveolar macrophages., CRT may bind to surface receptors such as SRA on macrophages and triggers (possibily after internaliation) the activation of I?Ba-NF?B, p-JNK and p-ERK., Further, the lower degree of sensitivity to di acetoxy, 4 methyl coumarin in KB …	info:pmid/16580255#body:47, info:pmid/24566135#cont:123, info:pmid/21075165#body:18, info:pmid/8910610#body:371	2	4
SERBP1 --+> apoptosis	Regulation	Finally, pretreatment with the RDA288 antibody blocked P4's antiapoptotic actions., The presence of PAIRBP1 on the extracellular surface was consistent with the observation that an antibody to PAIRBP1 attenuated P4's antiapoptotic action in both granulosa and luteal cells., These findings in rat ovarian cells raise the possibility that the PGRMC1-PAIRBP1 complex plays a similar role in P4's antia…	info:pmid/14988380#abs:14, info:pmid/15814896#abs:12, info:pmid/16984987#body:72, info:pmid/23242527#cont:162, info:pmid/19208546#body:242, info:pmid/14988380#abs:15	2	6	Ovary {Organ urn:agi-ncimorgan:CL384202}
ERO1L --+> oxidative stress	Regulation	Furthermore, GADD153 upregulates ER oxidase ERO1a that perturbs redox state and induces oxidative stress (Marciniak et al. 2004).	info:pmid/19039096#body:215	2	1	Islets of Langerhans {Organ urn:agi-ncimorgan:C0022131}
SSB ---> apoptosis	Regulation	La protein exhibited two changes upon apoptosis, i.e.proteolytic cleavage and nuclear-to-cytoplasmic redistribution., After induction of apoptosis by all 3 methods, lamin B1 as well as SSA/Ro-SSB/La translocated to apoptotic blebs (Figure 1A and B).	info:pmid/10913436#body:137, info:pmid/12847710#body:127	2	2
NCAM1 ---> Inflammation	Regulation	However the number of Dcx+ and polysialylated neural cell adhesion molecule (PSA-NCAM+) subventricular zone neuroblasts decreased only after periventricular inflammation abated., It has been shown that CD56bright natural killer cells are enriched at inflammatory sites and can interact with other mononuclear cells to promote the inflammatory process., (36) have demonstrated that PSA-NCAM immunorea…	info:pmid/18922161#abs:8, info:pmid/15994392#body:200, info:pmid/23211310#cont:133, info:pmid/15528382#body:282, info:pmid/21187913#body:133, info:pmid/19364932#body:247	2	6	subventricular zone {Organ urn:agi-ncimorgan:C0521406}, Spinal Cord {Organ urn:agi-ncimorgan:CL366046}, Liver, Brain
PHB2 ---> cell death	Regulation	Loss of the Prohibitin Complex in Kit225 Cells Results in Disruption of Mitochondrial Membrane Potential-Subcellular fractionation in combination with immunofluorescent and electron microscopy have established the localization of Phb1 and Phb2 to the mitochondria in human T cells (Figs. 8 and 9). siRNA-mediated knockdown of Phb1 and Phb2 in Kit225 cells results in cell death.3 Additionally, previ…	info:pmid/18086671#body:309	2	1
CKB ---> apoptosis	Regulation	It was found that Creatine kinase B knockdown inhibited Skov3 cell proliferation and induced apoptosis under hypoxia or hypoglycemia conditions., These data reveal that transgenic expression of Ckb promoted TCR-mediated apoptosis and thus contributed to increased premature thymocyte death in Ckb transgenic thymus. [thumbnail] .	info:pmid/23416112#abs:5, info:pmid/19337362#body:193	2	2	Thymus Gland {Organ urn:agi-ncimorgan:C1306748}
TRAP1 --+> PI3K	Regulation	Similarly, it has also been shown that the late activation of phosphatidylinositol 3-kinase induced by TRAP-1 is dependent on secreted ADP (30).	info:pmid/15078882#body:85	2	1
CALR ---> PI3K	Regulation	Antibodies to calreticulin and preincubation of thrombospondin/hep I with glutathione S-transferase-calreticulin block thrombospondin/hep I-mediated focal adhesion disassembly and phosphoinositide 3-kinase activation, suggesting that calreticulin is a component of the thrombospondin-induced signaling cascade that regulates cytoskeletal organization., Surprisingly, PI3K/AKT inhibition by either ph…	info:pmid/10964924#abs:9, info:pmid/23251389#cont:132	2	2
PI3K --+> CKB	Expression	... results, which show that phosphatidylinositol 3-kinase inhibitors block estrogen receptora recruitment to both the VEGF and creatine kinase B ...	info:pmid/17272396#body:315	2	1
LMNA ---> oxidative stress	Regulation	Inhibition of pre-lamin A farnesylation prevented cellular senescence and oxidative stress [101]., The R439C mutation in LMNA causes lamin oligomerization and susceptibility to oxidative stress.	info:pmid/21225470#cont:336, info:pmid/19220582#title:1, info:pmid/22065858#cont:1765	2	3
TRIM28 ---> cell death	Regulation	Five genes [glucose transporter 1 (Glut1), phosphofructokinase muscle isozyme (Pfkm), prostate glutathione-S -transferase 2 (Gstm2), RNA-binding motif protein 3 and KRAB-A interacting protein 1 (Krip-1)] significantly suppressed cell death in both neuronal precursor and non-neuronal cell lines, suggesting that these transcriptional changes were relevant to polyglutamine pathology., In this study,…	info:pmid/12217956#abs:7, info:pmid/22496453#cont:392	2	2	Prostate {Organ urn:agi-ncimorgan:C1278980}
LBR ---> apoptosis	Regulation	We report here that: (i) the amino-terminal domain of lamin B receptor is specifically cleaved during apoptosis to generate an approximately 20 kDa soluble fragment; (ii) the cleavage of lamin B receptor is a late event of apoptosis and occurs subsequent to lamin B cleavage; (iii) the phosphorylation of lamin B receptor during apoptosis is similar to that occurring in interphase., We found that l…	info:pmid/9570761#abs:5, info:pmid/20576617#cont:249	2	2
EIF5A ---> Inflammation	Regulation	Recent studies have shown that polyamines, which are essential for mRNA translation, cellular replication, and the formation of the hypusine modification of eIF5A may play an important role in the progression of cellular inflammation., The unique hypusine modification of eIF5A promotes islet beta cell inflammation and dysfunction in mice., The unique hypusine modification of eukaryotic translatio…	info:pmid/23846959#abs:2, info:pmid/20501948#title:1, info:pmid/22442300#cont:310, info:pmid/23701551#cont:1111, info:pmid/18793104#title:1, info:pmid/22908221#cont:222	2	6	Islets of Langerhans {Organ urn:agi-ncimorgan:C0022131}
PPIB ---> oxidative stress	Regulation	Thus, the monocysteinic Torpedo cyclophilin B is able to sustain peroxiredoxin-1 activity and might be involved in the presynaptic defense against oxidative stress affecting G-actin posttranslational changes and its redox signaling in nerve ending compartments., CypB knockdown exacerbated H2O2-mediated oxidative stress.	info:pmid/19766713#abs:9, info:pmid/22555451#cont:333	2	2
GSTP1 --+> caspase	Regulation	Increased expression of ERp57 and GSTP1 enhances the kinetics of translocation of Fas-SSG from the endoplasmic reticulum to the cytosol/plasma membrane, enhances caspase activation, and promotes cell death., Whether GSTP1-1 is involved in death receptor-mediated caspases activation is under investigation.	info:pmid/23861399#cont:163, info:pmid/16636664#body:290	2	2
ACTN1 ---- CKB	Binding	CK-M clustered around developing myofibrils, sarcolemma, and the perinuclear compartment, whereas CK-B was tightly associated with myofibrillar alpha-actinin, forming wire-like structures extending from the nuclear compartment to the sarcolemma.	info:pmid/19076447#abs:5	2	1
PRDX3 --+> NF-kB	Regulation	Using similar assay systems, we demonstrated that LZK activated NF-kappaB-dependent transcription through IKK activation only weakly, but this was reproducible, and that AOP-1 enhanced the LZK-induced NF-kappaB activation.	info:pmid/12492477#abs:6	2	1
ACTN1 --+> oxidative stress	Regulation	More recently, in myocardial oxidative stress injury including ischemia-reperfusion, MMP-2 is activated and degrades troponin I and a-actinin.	info:pmid/20693397#abs:2	2	1
CKB --+> apoptosis	Regulation	These data reveal that transgenic expression of Ckb promoted TCR-mediated apoptosis and thus contributed to increased premature thymocyte death in Ckb transgenic thymus. [thumbnail] .	info:pmid/19337362#body:193	2	1	Thymus Gland
PPIA --+> calcium mobilization	Regulation	CypA also induced calcium mobilization and increased the adhesion of THP-1 cells to extracellular matrix., Whereas the in vitro interaction between CyPA and the glutathione S-transferase-CXCR4 N-terminal domain are reminiscent of the previous report that cyclophilin-18 binds to the N-terminal domain of the chemokine receptor CCR5 and inhibits fusion and infection of T cells and macrophages by R5 …	info:pmid/18567920#abs:10, info:pmid/17991743#body:411	2	2
CALR ---> calcium mobilization	Regulation	Thus, calreticulin may modulate agonist-stimulated Ca2+ mobilization through multiple pathways., Indeed, overexpression of calreticulin in nonexcitable cells has been shown to limit Ca2+ entry into the cell (Mery et al., 1996[Go]; Fasolato et al., 1998[Go]) and in turn to impair Ca2+ mobilization from the endoplasmic reticulum (Xu et al., 2000[Go]).	info:pmid/12065601#body:60, info:pmid/15758029#body:284	2	2	Gastrointestinal tract
PPIB ---> apoptosis	Regulation	Overexpressed cyclophilin B suppresses apoptosis associated with ROS and Ca2+ homeostasis after ER stress., Furthermore, cyclophilin B suppresses apoptosis evoked by oxidative, and endoplasmic reticulum, stress.8-10 ., This result coincides with an assumption that cyclophilin B may be involved in chromosomal DNA degradation in apoptotic thymocytes stimulated by TCR.	info:pmid/18946027#title:1, info:pmid/20139366#body:70, info:pmid/11035062#body:327	2	3
LMNA ---| cell death	Regulation	Fibroblasts from an individual with the E203K lamin A mutation also exhibit decreased lamin A sumoylation and increased cell death., Although previous studies have shown that knockout or knockdown of lamin A and B expression alters nuclear morphology and increases cell death (Harborth et al., 2001[Go]; Lammerding et al., 2006[Go]), RNA interference of lamin A/C and B1 in Chinese hamster oviary ce…	info:pmid/18606848#abs:7, info:pmid/17959832#body:200	2	2	Renal Tubule
PRDX3 ---| oxidative stress	Regulation	Aop1 belongs to a family of proteins thought to be involved in defense of oxidative stress., Our results provide direct evidence that PrxIII is necessary for macrophages to protect against lipopolysaccharide-induced oxidative stress., These results indicate that peroxiredoxin III/SP-22 plays a crucial role in the protection of placental function from oxidative stress occurring in mitochondria of …	info:pmid/9545370#abs:6, info:pmid/19155266#abs:6, info:pmid/12828928#abs:8, info:pmid/21148108#abs:10, info:pmid/17060495#title:1, info:pmid/19176523#body:53, info:pmid/10393078#body:326, info:pmid/19429812#body:257, info:pmid/16702190#body:415, info:pmid/19047200#body:234 <more data available...>	2	13	Ovarian Follicle, Heart, Left ventricular, Hippocampus, extensor digitorum longus muscle of foot, Epidermis
CAT ---| NF-kB	Regulation	The catalase inhibitor aminotriazol restored NF-kappa B induction., Catalase also induced activation of NF-kappaB, PI3K, ERKs, p38s, or JNKs., Catalase abolished NF kappa B activation, while superoxide dismutase produced little inhibition., Exogenous H(2)O(2) induced NF-kappa B activation in macrophages, which was inhibited by catalase and pyrroline dithiocarbamate ., This activation of nuclear f…	info:pmid/9383399#abs:5, info:pmid/15020231#abs:5, info:pmid/8855453#abs:5, info:pmid/11587565#abs:9, info:pmid/7586142#abs:3, info:pmid/12429743#abs:7, info:pmid/9278333#abs:7, info:pmid/11074303#abs:7, info:pmid/10646510#abs:6, info:pmid/21194832#abs:7 <more data available...>	2	38	Brain, Arteries, Liver, Dermis, Blood Vessels, gastric foveola, Epidermis
HSP90AB1 ---| apoptosis	Regulation	Inhibition of HSP90beta function by geldanamycin was shown to promote spermatogonial apoptosis., Microarray analysis of the gene transcription profile showed suppression of stress response and apoptosis gene pathways in blastocysts exposed to recombinant mouse GM-CSF in vitro. qPCR analysis confirmed that recombinant mouse GM-CSF inhibited expression of heat shock protein and apoptosis pathway ge…	info:pmid/16979135#abs:5, info:pmid/19737804#abs:4, info:pmid/16166581#body:173, info:pmid/17003370#body:167, info:pmid/19380486#title:1, info:pmid/18591256#body:287	2	6	Blastocyst, Bone Marrow
RPS3A ---| apoptosis	Regulation	Since Bcl-2 failed to inhibit PARP activity in the absence of S3a, we suggest that Bcl-2 together with S3a prevents apoptosis probably by inhibiting PARP activity., Suppression of enhanced RPS3a expression was observed to induce apoptosis as assessed by various morphological and biochemical characteristics including cell shrinkage, membrane blebbing, chromatin condensation, nuclear and cell fragm…	info:pmid/11790116#abs:6, info:pmid/9566973#abs:8, info:pmid/10885580#abs:7, info:pmid/10432394#body:226, info:pmid/10713066#body:231, info:pmid/16385451#body:357, info:pmid/10361251#body:47	2	7	Kidney, Thymus Gland
MAP1B ---> cell death	Regulation	These results suggest that Abeta does not induce deleterious full-length MAP1B directly, but overexpression of full-length MAP1B might act as an effector of cell death in neurodegenerative disorders related to cytoskeletal abnormalities., Moreover, we show that overexpression of MAP1B in wild-type cortical neurons leads to cell death characteristic of Giant axonal neuropathy-null neurons, whereas…	info:pmid/12376528#abs:8, info:pmid/16227972#abs:8, info:pmid/16565160#body:249	2	3	Cerebral cortex
NPM1 --+> PI3K	Regulation	nucleophosmin 1/ALK activates several signal transduction pathways, including PI3K/AKT, MEK/ERK, mTORC1, STAT3, and STAT5b., We confirm previously published reports of nucleophosmin-anaplastic lymphoma kinase-induced activation of the phosphoinositide 3-kinase and Jun N-terminal kinase (JNK) stress-activated protein kinase proteins, but in this study demonstrate a role for these in the regulation…	info:pmid/19393833#abs:2, info:pmid/19286999#abs:6, info:pmid/11280786#body:126, info:pmid/16818631#body:248, info:pmid/19531656#body:70, info:pmid/16982741#body:60, info:pmid/15374880#body:110	2	7	Nervous system
TKT ---> oxidative stress	Regulation	Acclimated strain under excess Cu, however, exhibited significant accumulation of both isoforms of SOD, plastocyanin, phosphoribulokinase and transketolase, which seem to counteract oxidative damage, serve as an alternate electron carrier from cytochrome b6/f complex to photosystem I and meet the NADPH and ATP requirements, respectively, under anoxygenic photosynthesis., In addition, transketolas…	info:pmid/18165907#abs:7, info:pmid/17322196#body:165	2	2
ARHGDIA ---> apoptosis	Regulation	The results indicate that the Low shear stress-induced vascular smooth muscle cell migration and apoptosis are mediated by a downregulation of Rho-GDIalpha., We found that overexpression of RhoGDI increased resistance of cancer cells (MDA-MB-231 human breast cancer cells and JLP-119 lymphoma cells) to the induction of apoptosis by two chemotherapeutic agents: etoposide and doxorubicin., RhoGDIalp…	info:pmid/18540023#abs:9, info:pmid/16024605#abs:3, info:pmid/14583493#body:221, info:pmid/10698706#body:115	2	4
GSTP1 ---> cell death	Regulation	Silencing of GSTP1 using siRNA rendered cells insensitive to RM4819, while overexpression of GSTP1 increased sensitivity to RM4819-induced cell death., Glutathione S-transferase p elicits protection against H2O2-induced cell death via coordinated regulation of stress kinases., Several studies have reported that cell death was induced by suppression of Glutathione-S-transferases, such as hGSTA2-2 …	info:pmid/18688861#abs:9, info:pmid/15238356#body:745, info:pmid/20596078#body:314, info:pmid/10945608#title:1, info:pmid/12217956#body:158, info:pmid/17699792#body:59, info:pmid/16636664#body:64, info:pmid/16230413#body:76, info:pmid/18505928#body:49, info:pmid/12649389#body:261	2	10	Foreskin, Cerebral cortex, Liver
PPIA ---| oxidative stress	Regulation	Moreover, we found a variation in the isoform pattern of cyclophilin A, a molecular chaperone that protects cells from the oxidative stress., Furthermore, administration of purified cyclophilin A protein to neuronal cultures protects neurons from oxidative stress and in vitro ischemia., Cyclophilin A enhances vascular oxidative stress and the development of angiotensin II-induced aortic aneurysms…	info:pmid/17196550#abs:6, info:pmid/17011206#abs:4, info:pmid/19430489#title:1, info:pmid/10377253#body:53	2	4	Spinal Cord
ERO1L ---> apoptosis	Regulation	Reconstitution of ERO1-alpha in Chop(-/-) macrophages restores Endoplasmic reticulum stress-induced IP3-induced calcium release and apoptosis., Results clearly showed that a 45 and 68% reduction in Ero1-La were sufficient to impair VEGF secretion, to cause cell cycle arrest and to promote apoptosis., CHOP can transcriptionally downregulate the antiapoptotic protein Bcl-2135 and upregulate DR5, a …	info:pmid/19752026#abs:5, info:pmid/15592500#body:195, info:pmid/16397583#body:109	2	3
NCAM1 ---| apoptosis	Regulation	Lymphocyte apoptosis was increased in CD4 and CD8 T cells, B cells (CD20), and NK cells (CD56) in septic vs nonseptic patients., This basal c-Jun/AP-1-dependent synthesis of NCAM-140 counteracts nitric oxide-induced apoptosis., For example, constitutive synthesis of c-Jun-regulated NCAM140 counteracts Nitric oxide-induced apoptosis of neuroblastoma cells (14)., NCAM may also control neuronal surv…	info:pmid/15814742#abs:5, info:pmid/14617628#body:76, info:pmid/14985350#body:74, info:pmid/12101231#body:47, info:pmid/18239671#body:316, info:pmid/15178701#body:165, info:pmid/17431130#body:181	2	7
EIF5A ---> apoptosis	Regulation	Two observations indicated that eIF5A1 is involved in apoptosis., With the hypusine formation, eIF5A is involved in the regulation of cell proliferation and apoptosis., Therefore, the eIF-5A accumulation played important roles in the apoptosis induced by ubiquitin-proteasome inhibitors., These data suggest that suppression of modified eIF-5A formation may play a role in putrescine-induced apoptos…	info:pmid/20232312#abs:2, info:pmid/16610134#abs:3, info:pmid/12894223#abs:9, info:pmid/9285098#abs:6, info:pmid/15371445#abs:10, info:pmid/18793104#abs:2, info:pmid/18633122#abs:3, info:pmid/17187778#abs:7, info:pmid/21224998#abs:10, info:pmid/12869532#abs:10 <more data available...>	2	17	Lung, Ganglia, Spinal
CAT ---| calcium mobilization	Regulation	The addition of catalase to ASA-treated platelets again reduced intracellular calcium mobilization; this effect was evident even with very high concentration of collagen (40 µg/mL; Fig 6B).	info:pmid/9427701#body:163	2	1
ARHGDIA ---> cell death	Regulation	Suppression of RhoGDI-alpha using siRNA and gene over-expression both affected the cell death rate, consistent with Rac1 activation and downstream activation of MAPKs signaling.	info:pmid/20637860#abs:6	2	1
HSP90AB1 ---| cell death	Regulation	We also present evidence that the disruption of the Bcl-2-Hsp90ß interaction inhibits the antiapoptotic activity of Bcl-2 and initiates cytochrome c mitochondrial release, caspase activation, and cell death.	info:pmid/16166581#body:58	2	1
ACTN1 ---> apoptosis	Regulation	Cells expressing a-actinin-green fluorescent protein had lower levels of caspase 3 and PARP cleavage when treated with TNF-a compared with green fluorescent protein controls, suggesting that intact, endogenous a-actinin itself has a protective role against apoptosis in cells.	info:pmid/16807302#body:336	2	1
ACTN1 ---> cell death	Regulation	Additional data also suggest that the cell death involves the degradation and rearrangement of several actin-associated proteins, namely, a-actinin, paxillin, and talin.	info:pmid/19544435#body:160	2	1
PPIA ---| mitochondrial damage	Regulation	As expected, overexpression of CypA reduced the processing of PARP and cytochrome c release (Fig. 4A).	info:pmid/17440077#body:259	2	1
NCAM1 --+> calcium mobilization	Regulation	This was also supported by the finding that N-CAM cross-linking induced a strong calcium mobilization from internal stores and opening of surface calcium channels in such tumor cells.	info:pmid/7523154#abs:6	2	1
HSP90AB1 ---> mitochondrial damage	Regulation	The inhibition of Hsp90ß by Hsp90ß Small-interfering RNA impaired the inhibitory effect of CpG-B ODN on cytochrome c release (Fig. 7C).	info:pmid/17475835#body:255	2	1
PPIB ---| calcium mobilization	Regulation	If we hypothesize that in physiological conditions kidney androgen-regulated protein contributes to CyPB being retained in the ER, suboptimal kidney androgen-regulated protein levels upon cyclosporine A treatment might prompt the secretion of CyPB out of the cell, thereby lowering the CyPB reservoir in the reticulum, which might impair calcium mobilization and, finally, calcineurin activation.	info:pmid/11323438#body:350	2	1	Kidney
RPS3A ---| cell death	Regulation	We previously found that enhanced expression of RPS3a/nbl, which apparently encodes a ribosomal protein, seems to prime cells for apoptosis, while suppressing such enhanced expression triggers cell death.	info:pmid/10885580#abs:2	2	1
HSP90AB1 ---| caspase	Regulation	We also present evidence that the disruption of the Bcl-2-Hsp90ß interaction inhibits the antiapoptotic activity of Bcl-2 and initiates cytochrome c mitochondrial release, caspase activation, and cell death.	info:pmid/16166581#body:58	2	1
ACTN1 --+> NF-kB	Regulation	Thus, both dimerization of bcl10 and binding to a-actinin are necessary for filament formation and NF-?B activation. bcl10 is expressed in many normal tissues and overexpression of the gene causes cellular transformation (Willis et al. 1999 ; Zhang et al. 1999 ).	info:pmid/10725326#body:135	2	1
TRAP1 --+> calcium mobilization	Regulation	Platelet calcium mobilization was stimulated with 25 µM TRAP1 (p > 0.5).	info:pmid/17298951#body:357	2	1
RAN --+> Inflammation	Regulation	This pattern is of interest because RAN might prevent expression of gene products that downregulate inflammation or cell death signals, thereby enhancing inflammation to tissue-damaging levels and/or activating cell death pathways.	info:pmid/15084757#body:304	2	1
LGALS1 --+> calcium mobilization	Regulation	The mannosidase inhibitors efficiently decreased galectin-1-induced calcium mobilization., Inhibition of N-glycan processing blocked surface binding of Dimeric galectin-1 and prevented Dimeric galectin-1-induced Ca(2+) mobilization and phosphatidylserine exposure., Intracellular calcium mobilization induced by galectin-1 and cysteine-less mutant of Galectin-1 in Jurkat cells., In addition, both r…	info:pmid/16917081#abs:3, info:pmid/18633135#abs:4, info:pmid/18796645#body:105, info:pmid/16940423#body:137, info:pmid/19103599#body:140	2	5
CAT ---| Inflammation	Regulation	Furthermore, the reactive oxygen species scavengers allopurinol, catalase, and WR-2721 decreased inflammation severity., Our data suggest that adenovirus-mediated gene transfer of superoxide dismutase and catalase reduced oxidative stress, restenosis, collagen accumulation, and inflammation and improved endothelial function after angioplasty., In conclusion, we propose that nitric oxide and heme …	info:pmid/1431507#abs:9, info:pmid/15870505#abs:9, info:pmid/9928948#abs:5, info:pmid/10550643#abs:7, info:pmid/11140559#title:1, info:pmid/20068227#body:83, info:pmid/14670823#body:340, info:pmid/19897513#body:151, info:pmid/17105872#body:243	2	9	Colon, Periodontium, Lung, pulmonary airway, Liver
LMNA --+> mitogen-activated protein kinase	Regulation	Expression of H222P Lamin A in cultured cells activated MAPKs and downstream target genes.	info:pmid/17446932#abs:6	2	1	Heart
NPM1 ---> mitogen-activated protein kinase	Regulation	nucleophosmin 1/ALK activates several signal transduction pathways, including PI3K/AKT, MEK/ERK, mTORC1, STAT3, and STAT5b., The current studies suggest that increased MEK phosphorylation is implicated in the induction of nucleophosmin nuclear translocation after polyamine depletion., In a more recent study, Turner et al101 demonstrated that nucleophosmin-anaplastic lymphoma kinase can induce the…	info:pmid/19393833#abs:2, info:pmid/15872011#body:365, info:pmid/17519389#body:153, info:pmid/17416736#body:305	2	4
LGALS1 ---> caspase	Regulation	Characterization of the galectin-1-mediated apoptotic pathway: involvement of caspases., Of note, galectin-1 activated caspases-8 and -9, while Gal-7 activity was abolished by inhibiting caspase-1., We have previously shown that galectin-1 induced T cell death proceeds rapidly, suggesting that de novo protein synthesis was not required for death.38 This was confirmed in the present study, as cycl…	info:pmid/15556941#body:271, info:pmid/15356130#body:478, info:pmid/15297883#body:191	2	3
