# Supplementary material for: Characterization of the Kallikrein-Kinin System Post Chemical Neuronal Injury: An In Vitro Biochemical and Neuroproteomics Assessment
Source: PLoS One. 2015 Jun 5;10(6):e0128601. doi: 10.1371/journal.pone.0128601 (PMC4457722; doi:10.1371/journal.pone.0128601)
Supplement: S2 Table — The table states the proteins’ names and depicts the exact relation of the altered proteins pertaining to the designated altered molecular function and biological Process. (XLSX) [file pone.0128601.s004.xlsx]

## Sheet: STS+B2I
Altered Proteins and Molecular function/Biological Process Relations in PC12 post-STS+B2I treatment
Name	Type	Description	Connectivity	Local Connectivity	Indegree	Outdegree
ATP2B1	Protein	ATPase, Ca++ transporting, plasma membrane 1	359	2	0	2
ALDH3A1	Protein	aldehyde dehydrogenase 3 family, member A1	107	3	0	3
AHCY	Protein	adenosylhomocysteinase	137	2	0	2
PTGS1	Protein	prostaglandin-endoperoxide synthase 1 (prostaglandin G/H synthase and cyclooxygenase)	811	5	0	5
CBR1	Protein	inducible carbonyl reductase-like	158	2	0	2
HPRT1	Protein	hypoxanthine phosphoribosyltransferase 1	155	1	0	1
TXNRD1	Protein	thioredoxin reductase 1	247	4	0	4
TXN	Protein	thioredoxin	1409	10	0	10
TP53	Protein	tumor protein p53	6585	2	0	2
DDB1	Protein	damage-specific DNA binding protein 1, 127kDa	231	1	0	1
HSPH1	Protein	heat shock 105kDa/110kDa protein 1	153	1	0	1
UBE2N	Protein	ubiquitin-conjugating enzyme E2N (UBC13 homolog, yeast)	259	3	0	3
UBA1	Protein	ubiquitin-like modifier activating enzyme 1	60	1	0	1
PSMC2	Protein	proteasome (prosome, macropain) 26S subunit, ATPase, 2	39	1	0	1
PSMC5	Protein	proteasome (prosome, macropain) 26S subunit, ATPase, 5	118	1	0	1
RAB7A	Protein	RAB7A, member RAS oncogene family	504	1	0	1
HINT1	Protein	histidine triad nucleotide binding protein 1	148	1	0	1
ERO1L	Protein	ERO1-like (S. cerevisiae)	104	1	0	1
TXNL1	Protein	thioredoxin-like 1	71	2	0	2
GLRX3	Protein	glutaredoxin 3	102	2	0	2
CKB	Protein	creatine kinase, brain	158	3	1	2
STMN1	Protein	stathmin 1	480	2	0	2
CAPN2	Protein	calpain 2, (m/II) large subunit	598	3	1	2
LETM1	Protein	leucine zipper-EF-hand containing transmembrane protein 1	65	1	0	1
oxidative stress	Cell Process		2369	8	8	0
Inflammation	Disease		3086	3	3	0
apoptosis	Cell Process		7679	23	23	0
caspase	Functional Class		3461	2	2	0
cell survival	Cell Process		3710	6	6	0
cell death	Cell Process		4924	6	6	0
mitogen-activated protein kinase	Functional Class		6248	3	2	1
NF-kB	Functional Class		7341	18	9	9
mitochondrial damage	Cell Process		1065	2	2	0
Relation	Type	Sentence	TextRef	Connectivity	# of References	Organ
NF-kB ---> apoptosis	Regulation	NF-kappaB is required for prevention of apoptosis., These data show that NF-kappaB can participate in apoptosis., The present review discusses how NF-kappaB controls apoptosis., Nuclear factor ?B plays a key role in the regulation of apoptosis., Furthermore, NFkappaB blocks cell apoptosis in several cell types., Activation of nuclear factor-kappaB can promote or inhibit apoptosis., The mechanism …	info:pmid/10572100#abs:1, info:pmid/8698809#abs:11, info:pmid/16248967#abs:11, info:pmid/21738780#abs:1, info:pmid/11937262#abs:5, info:pmid/16544977#abs:1, info:pmid/24343129#abs:4, info:pmid/21771752#abs:14, info:pmid/10602461#abs:6, info:pmid/19422389#abs:2 <more data available...>	2	100	Microvessels {Organ urn:agi-ncimorgan:C2350570}, Aorta {Organ urn:agi-ncimorgan:C1278934}
PTGS1 ---> Inflammation	Regulation	Recent studies have indicated that cyclooxygenase-1 plays an important role in inflammation and carcinogenesis., cyclooxygenase-1 was proposed to regulate physiological functions, COX-2 to mediate pathophysiological reactions such as inflammation., It exists in two isoforms, constitutive Cyclooxygenase-1 (responsible for physiological functions) and inducible COX-2 (involved in inflammation)., Th…	info:pmid/17202703#abs:2, info:pmid/11758826#abs:2, info:pmid/8628981#abs:2, info:pmid/10371510#abs:9, info:pmid/14638539#abs:11, info:pmid/20657653#abs:1, info:pmid/23523691#body:167, info:pmid/20621166#body:3, info:pmid/24399718#cont:259, info:pmid/10930713#body:42 <more data available...>	2	63	Stomach {Organ urn:agi-ncimorgan:C1278920}, Corpus striatum {Organ urn:agi-ncimorgan:C0010097}, Gastric mucosa {Organ urn:agi-ncimorgan:C0017136}, Cerebrum {Organ urn:agi-ncimorgan:C1280654}, Liver {Organ urn:agi-ncimorgan:CL384198}, Spinal Cord {Organ urn:agi-ncimorgan:CL366046}, Central Nervous System {Organ urn:agi-ncimorgan:C0927232}, Lamina Propria {Organ urn:agi-ncimorgan:C1179187}, Eye {Or…
NF-kB ---> cell death	Regulation	The transcription factor NF-kappaB is a regulator of cell death or survival., Nuclear factor-kappaB has a dual role in the promotion or attenuation of cell death., TNF-a induces cell death that can be ameliorated by nuclear factor kappaB activation., Both UCP4 knockdown and NF-kappaB inhibition exacerbated MPP(+)-induced cell death., Nuclear translocation of NF-kappaB is followed by activation of…	info:pmid/10229233#abs:1, info:pmid/17454138#abs:1, info:pmid/22430873#abs:4, info:pmid/20385226#abs:11, info:pmid/12959755#abs:7, info:pmid/12618217#abs:1, info:pmid/21625221#abs:4, info:pmid/16258846#abs:10, info:pmid/21464087#abs:15, info:pmid/9889416#abs:2 <more data available...>	2	100	Organ of Corti {Organ urn:agi-ncimorgan:C0029207}, germinal center of lymph node {Organ urn:agi-ncimorgan:C0282491}, Brain {Organ urn:agi-ncimorgan:C1269537}, Cornea {Organ urn:agi-ncimorgan:C1550625}, Heart {Organ urn:agi-ncimorgan:C1281570}, Liver {Organ urn:agi-ncimorgan:CL384198}, Lung {Organ urn:agi-ncimorgan:C1278908}, Retina {Organ urn:agi-ncimorgan:C1962966}, Central Nervous System {Organ…
TXN ---| apoptosis	Regulation	Thioredoxin-1 stimulates cell growth and is an inhibitor of apoptosis., The mechanisms for the inhibition of apoptosis by thioredoxin are just now being elucidated., In addition, Thioredoxin have been demonstrated to cooperatively inhibit programmed cell death., Thioredoxin plays multiple roles in cellular processes such as proliferation or apoptosis., Thioredoxin has been shown to protect cells …	info:pmid/11264458#abs:5, info:pmid/11441809#abs:5, info:pmid/11035260#abs:7, info:pmid/19941471#abs:7, info:pmid/11795589#abs:3, info:pmid/19120277#abs:2, info:pmid/12011048#abs:1, info:pmid/17511584#abs:7, info:pmid/21782579#abs:4, info:pmid/11751890#abs:7 <more data available...>	2	149	Lung {Organ urn:agi-ncimorgan:C1278908}, Stomach {Organ urn:agi-ncimorgan:C1278920}, Liver {Organ urn:agi-ncimorgan:CL384198}, Brain {Organ urn:agi-ncimorgan:C1269537}, Blastocyst {Organ urn:agi-ncimorgan:C1281743}, Testis {Organ urn:agi-ncimorgan:C1278981}, Heart {Organ urn:agi-ncimorgan:C1281570}, Joints {Organ urn:agi-ncimorgan:C0392905}, Hippocampus {Organ urn:agi-ncimorgan:C0019564}, Gastric…
TP53 ---> cell survival	Regulation	However, how the p53 pulses govern cell survival and death remains unclear., However, the mechanism by which the p53 family proteins regulate their cell survival functions is still not clear., The tumor suppressor p53 is thought to preferentially regulate the balance between cell survival and death., In summary, the connection between p53 and NF-Y is crucial in determining cell survival or death.…	info:pmid/19617533#abs:3, info:pmid/17909016#abs:3, info:pmid/19028697#abs:2, info:pmid/22138487#abs:5, info:pmid/16983332#abs:1, info:pmid/10747924#abs:9, info:pmid/9537652#abs:1, info:pmid/17031865#abs:3, info:pmid/15557124#abs:4, info:pmid/12362272#abs:3 <more data available...>	2	100	Dermis {Organ urn:agi-ncimorgan:C0011646}, Heart {Organ urn:agi-ncimorgan:C1281570}, amnion {Organ urn:agi-ncimorgan:C0002630}, Cerebrum {Organ urn:agi-ncimorgan:C1280654}, Kidney {Organ urn:agi-ncimorgan:C1278978}, Liver {Organ urn:agi-ncimorgan:CL384198}, Hippocampus {Organ urn:agi-ncimorgan:C0019564}, Intestines {Organ urn:agi-ncimorgan:C0021853}, Renal Tubule {Organ urn:agi-ncimorgan:CL355448…
NF-kB --+> cell survival	Regulation	The transcription factor NF-kappaB promotes cell survival., The transcription factor NFkappaB plays a role in cell survival., Nuclear factor-kappaB activation promotes cell survival and growth., NF-kappaB promotes cell survival against external stress such as radiation., NF-?B suppression/activation plays a major role in cell survival status., The transcription factor nuclear factor kappaB is inv…	info:pmid/12082637#abs:1, info:pmid/14625298#abs:1, info:pmid/17431123#abs:1, info:pmid/15761248#abs:1, info:pmid/22051199#abs:2, info:pmid/11691793#abs:1, info:pmid/15909110#abs:2, info:pmid/15678110#abs:1, info:pmid/18657523#abs:1, info:pmid/9611098#abs:1 <more data available...>	2	100	Lung {Organ urn:agi-ncimorgan:C1278908}, Nose {Organ urn:agi-ncimorgan:CL384200}, Tunica Intima {Organ urn:agi-ncimorgan:C1256463}, Breast {Organ urn:agi-ncimorgan:C0006141}, Stomach {Organ urn:agi-ncimorgan:C1278920}
NF-kB ---> oxidative stress	Regulation	The transcription factor NF-kappaB (nuclear factor kappaB) plays a critical role in oxidative stress responses., Nuclear factor-kappa B is a potent inducer of pro-inflammatory cytokines and oxidative stress in cardiovascular disease., NF-kappa B activation takes certainly part in vascular remodeling and plays a role in the genesis of the oxidative stress., It is well known that the activation of …	info:pmid/15527421#abs:3, info:pmid/18469338#abs:1, info:pmid/11938554#abs:4, info:pmid/23391445#abs:3, info:pmid/18227287#abs:2, info:pmid/22302838#abs:1, info:pmid/22326848#abs:1, info:pmid/17478731#abs:10, info:pmid/16848894#abs:15, info:pmid/21378588#abs:3 <more data available...>	2	100	Microvessels {Organ urn:agi-ncimorgan:C2350570}, Colon {Organ urn:agi-ncimorgan:C1281569}, Kidney {Organ urn:agi-ncimorgan:C1278978}, Intestines {Organ urn:agi-ncimorgan:C0021853}, Hippocampus {Organ urn:agi-ncimorgan:C0019564}, Prostate {Organ urn:agi-ncimorgan:C1278980}, Heart {Organ urn:agi-ncimorgan:C1281570}, Dermis {Organ urn:agi-ncimorgan:C0011646}, Liver {Organ urn:agi-ncimorgan:CL384198}…
TXN ---| oxidative stress	Regulation	Physiologically, TRX has cytoprotective effects against oxidative stress., Thioredoxin has been shown to protect cells from oxidative stress and apoptosis., Thioredoxin-1 regulates oxidative stress, inflammation, and the activities of transcription factors., Thioredoxin-1 (TRX), which is a multifunctional redox-active protein, has been reported to suppress oxidative stress., Defense against oxida…	info:pmid/11237106#abs:4, info:pmid/19120277#abs:2, info:pmid/23068965#abs:4, info:pmid/23950917#abs:2, info:pmid/12204228#abs:1, info:pmid/10469608#abs:12, info:pmid/8968078#abs:1, info:pmid/12707277#abs:1, info:pmid/18836924#abs:3, info:pmid/22057044#abs:9 <more data available...>	2	155	Bronchi {Organ urn:agi-ncimorgan:C0006255}, Liver {Organ urn:agi-ncimorgan:CL384198}, Heart {Organ urn:agi-ncimorgan:C1281570}, Renal Tubule {Organ urn:agi-ncimorgan:CL355448}, Intestines, Small {Organ urn:agi-ncimorgan:C0021852}, Arteries {Organ urn:agi-ncimorgan:C0003842}, Placenta {Organ urn:agi-ncimorgan:C1550656}, Kidney {Organ urn:agi-ncimorgan:C1278978}, Spleen {Organ urn:agi-ncimorgan:C12…
TXN --+> cell survival	Regulation	Thioredoxin (TRX) is a key component of redox regulation and has been indicated to play an essential role in cell survival and growth., Elevated expression of thioredoxin and apyrimidinic excision/ref-1 might promote cancer cell survival in hypoxic microenvironments of cervical carcinomas., The up-regulation of thioredoxin may be a compensating mechanism for cell survival in neuroblastoma when Bc…	info:pmid/19622016#abs:1, info:pmid/14742261#abs:11, info:pmid/15803370#abs:8, info:pmid/20126492#abs:13, info:pmid/21636804#cont:216, info:pmid/15353510#body:78, info:pmid/20131005#cont:83, info:pmid/22236479#body:134, info:pmid/21637159#cont:231, info:pmid/22245228#title:1 <more data available...>	2	32	mammary artery {Organ urn:agi-ncimorgan:C0024661}, Blood Vessels {Organ urn:agi-ncimorgan:C0005847}, Bone Marrow {Organ urn:agi-ncimorgan:C0005953}, Spinal Cord {Organ urn:agi-ncimorgan:CL366046}
STMN1 --+> cell death	Regulation	In its phosphorylated state, STMN1 mediates a cell death signal initiated by tumor necrosis factor a (TNF)., The data suggest that Op18 and the microtubule network play a functional role in transduction of the cell death signal to the mitochondria., Inhibition of stathmin or DNA-PKCS impaired p53 mutant -dependent transcription of several M phase regulators, resulting in M phase failure and EOC c…	info:pmid/21646391#abs:5, info:pmid/10913145#abs:11, info:pmid/23610071#abs:5, info:pmid/20200495#cont:130, info:pmid/15371523#body:58, info:pmid/20927383#body:242, info:pmid/16950166#body:220, info:pmid/24152729#cont:280, info:pmid/24246451#body:95, info:pmid/20630875#cont:419	2	10	Ovary {Organ urn:agi-ncimorgan:CL384202}
NF-kB ---> mitochondrial damage	Regulation	Conversely, inhibition of nuclear factor kappa B in NGF-maintained neurons promotes cytochrome c release and cell death., Analysis of signaling pathways reveals that nuclear factor-kappaB inhibition prevents TRAIL-triggered up-regulation of Mcl-1, promoting TRAIL-induced cytochrome c release and activation of caspases., In A549 cells, inhibition of nuclear factor-kappaB by parthenolide resulted i…	info:pmid/11591132#abs:3, info:pmid/19065652#abs:6, info:pmid/19584264#abs:3, info:pmid/14734776#abs:5, info:pmid/12531527#abs:5, info:pmid/11346652#body:261, info:pmid/15289499#body:252, info:pmid/11061544#body:198, info:pmid/24582883#body:236, info:pmid/23743495#cont:108 <more data available...>	2	26	Hip region {Organ urn:agi-ncimorgan:C0019552}, Corpus striatum {Organ urn:agi-ncimorgan:C0010097}, Ovary {Organ urn:agi-ncimorgan:CL384202}, Cerebellum {Organ urn:agi-ncimorgan:C1268981}
ATP2B1 ---> apoptosis	Regulation	PMCA1 null mutant embryos die during the preimplantation stage, and loss of a single copy of the PMCA1 gene contributes to apoptosis in vascular smooth muscle., We found that Ultraviolet B irradiation could induce human lens epithelial cell death, cause intracellular calcium ion (Ca(2+)) elevation, inhibit Ca(2+)-ATPase activity and decrease the expression of PMCA1 at gene and protein levels, sug…	info:pmid/17446468#abs:3, info:pmid/23817774#abs:6, info:pmid/22733819#cont:260, info:pmid/16410040#body:97, info:pmid/20660595#title:1, info:pmid/23266958#cont:142, info:pmid/16216224#body:16, info:pmid/18787078#body:392	2	8	Heart {Organ urn:agi-ncimorgan:C1281570}, Breast {Organ urn:agi-ncimorgan:C0006141}, Mammary Gland {Organ urn:agi-ncimorgan:C0929301}, Pancreas
HSPH1 ---| apoptosis	Regulation	However, it is not fully understood how Hsp105 regulates stress-induced apoptosis., It has also been shown that HSP110 may have a potential role in apoptosis., The small interfering RNA -mediated suppression of HSP105 protein expression induced apoptosis in human cancer cells but not in fibroblasts., Thus, it is suggested that Hsp105 suppresses the stress-induced apoptosis at its initial step, th…	info:pmid/18681888#abs:3, info:pmid/17451530#abs:4, info:pmid/16827803#abs:4, info:pmid/16857185#abs:8, info:pmid/10806408#abs:9, info:pmid/12153726#abs:7, info:pmid/21557931#body:55, info:pmid/21946539#cont:512, info:pmid/18083346#body:208, info:pmid/24157810#body:123 <more data available...>	2	14	Eye {Organ urn:agi-ncimorgan:C1550636}, Scrotum {Organ urn:agi-ncimorgan:C1280740}, Neurula {Organ urn:agi-ncimorgan:C1518306}, Testis {Organ urn:agi-ncimorgan:C1278981}
TXN ---| mitochondrial damage	Regulation	Furthermore, treatment with human thioredoxin significantly reduced the release of mitochondrial cytochrome C (P < 0.05), and inhibited the activity of caspase-9 (P < 0.05) and caspase-3 (P < 0.01 in mRNA and P < 0.05 at protein level)., These data suggest that thioredoxin-1 plays a central role in regulating apoptosis by blocking cytochrome c release, and inactivation of thioredoxin-1 by either …	info:pmid/18701048#abs:7, info:pmid/18157160#abs:9, info:pmid/16165311#body:44, info:pmid/15488327#body:65, info:pmid/24321480#body:190, info:pmid/16099847#body:69, info:pmid/15596251#body:159, info:pmid/16005485#body:49, info:pmid/11927553#body:235, info:doi/10.1016/j.bcp.2003.09.038#body:119	2	10	Hippocampus {Organ urn:agi-ncimorgan:C0019564}, Liver {Organ urn:agi-ncimorgan:CL384198}
DDB1 ---> apoptosis	Regulation	Doxycycline-induced DDB1 depletion caused a severe growth defect followed by apoptotic cell death., We show that the interaction with DDB1 mediates Vpr-induced apoptosis and UNG2/SMUG1 degradation and impairs the repair of UV-damaged DNA, which could account for G(2) arrest and apoptosis., DDB1 ablation upregulates p73 target genes and induces apoptosis., Knockdown of DDB1 may protect Hepatitis B…	info:pmid/17976535#abs:4, info:pmid/17360488#abs:8, info:pmid/23085759#cont:114, info:pmid/18289873#body:112, info:pmid/22342275#body:15, info:pmid/23995842#cont:240, info:pmid/18285820#body:202, info:pmid/17129780#body:166, info:pmid/18550533#body:105, info:pmid/21624359#body:243 <more data available...>	2	11	Brain {Organ urn:agi-ncimorgan:C1269537}, Heart Ventricle {Organ urn:agi-ncimorgan:C0018827}
STMN1 ---| apoptosis	Regulation	Furthermore, knockdown of stathmin partially restored cell-cycle regulation and activation of apoptosis., Silencing of stathmin expression obviously suppressed HCCLM3 cell proliferation and markedly induced cell apoptosis., Stathmin may promote cell proliferation, inhibit cell apoptosis and induce malignant transformation of hepatocytes by regulating some tumor-related genes expressions., Stathmi…	info:pmid/16909102#abs:6, info:pmid/20204289#abs:8, info:pmid/22152312#abs:8, info:pmid/21360534#abs:10, info:pmid/16458935#abs:4, info:pmid/24299310#abs:3, info:pmid/24306928#abs:9, info:pmid/17663418#abs:4, info:pmid/19156760#abs:5, info:pmid/19017487#title:1 <more data available...>	2	31	Breast {Organ urn:agi-ncimorgan:C0006141}, Blood Vessels {Organ urn:agi-ncimorgan:C0005847}, Spinal Cord {Organ urn:agi-ncimorgan:CL366046}, Kidney
AHCY ---| apoptosis	Regulation	Here we show that S-adenosylhomocysteine hydrolase inhibitor 3-Deazaneplanocin A induces efficient apoptotic cell death in cancer cells but not in normal cells., Inhibition of protein tyrosine phosphatase attenuated homocysteine- and/or adenosine-induced apoptosis and completely blocked apoptosis induced by the inhibition of S-adenosylhomocysteine hydrolase with MDL-28842., In conclusion, S-adeno…	info:pmid/17437993#abs:2, info:pmid/11000134#abs:5, info:pmid/20556507#abs:11, info:pmid/20634887#abs:8, info:pmid/21524886#body:36, info:pmid/21429800#body:107, info:pmid/21964212#body:59, info:pmid/24330829#cont:374, info:pmid/22750447#body:97, info:pmid/20385124#body:95	2	10	Colorectal Region {Organ urn:agi-ncimorgan:C1711309}
PTGS1 ---> apoptosis	Regulation	While, inhibition of both cyclooxygenase-1 and COX-2 with indomethacin and administration of 15dPGJ(2) simultaneous reserved the effect of 3,4-dihydroxyacetophenone to inhibit TNF-alpha and enhance apoptosis in LPS-activated macrophages at least partly., Increased expression of stem cell factor and prostaglandin H synthase-1 (PGHS-1) was associated with increased tryptase-K(i)67-double-positive m…	info:pmid/17761349#abs:10, info:pmid/12704143#abs:3, info:pmid/9261162#body:164, info:pmid/16391822#title:1, info:pmid/23474290#body:339, info:pmid/19668263#title:1, info:pmid/14681319#body:155, info:pmid/21187081#body:356, info:pmid/11302965#title:1, info:pmid/23933501#body:11 <more data available...>	2	24	Stomach {Organ urn:agi-ncimorgan:C1278920}, Bladder {Organ urn:agi-ncimorgan:C1281573}, intestinal epithelium {Organ urn:agi-ncimorgan:C0226890}, Aorta {Organ urn:agi-ncimorgan:C1278934}, Cerebral cortex {Organ urn:agi-ncimorgan:C0007776}, Renal Tubule {Organ urn:agi-ncimorgan:CL355448}, Pulmonary artery {Organ urn:agi-ncimorgan:C0034052}, Epidermis
TXN ---| Inflammation	Regulation	Thioredoxin-1 suppressed neutrophilic inflammation and emphysema progression., It has been demonstrated that systemic administration and transgenic overexpression of TRX ameliorate inflammation in various animal models, but its anti-inflammatory mechanism is not well characterized., Furthermore, we have demonstrated that intraperitoneal administration of recombinant human thioredoxin also reduced…	info:pmid/24244404#abs:8, info:pmid/24058364#abs:2, info:pmid/23328539#abs:5, info:pmid/19208085#abs:8, info:pmid/20955713#abs:2, info:pmid/10384135#abs:4, info:pmid/19542761#abs:2, info:pmid/23356570#cont:13, info:pmid/24406320#cont:259, info:pmid/15694802#body:136 <more data available...>	2	37	Skin {Organ urn:agi-ncimorgan:C0684084}, Lung {Organ urn:agi-ncimorgan:C1278908}, Colon {Organ urn:agi-ncimorgan:C1281569}, Respiratory System {Organ urn:agi-ncimorgan:C1269561}, Cecum {Organ urn:agi-ncimorgan:C1278925}, Liver {Organ urn:agi-ncimorgan:CL384198}, airway {Organ urn:agi-ncimorgan:C0458827}, Gastric mucosa {Organ urn:agi-ncimorgan:C0017136}, Decidua {Organ urn:agi-ncimorgan:C0011106}…
RAB7A --+> apoptosis	Regulation	Taken together, these results suggest that Rab7 activation by growth factor withdrawal contributes to the induction of apoptosis and that Rab7-dependent fusion reactions may be targeted by signaling pathways that limit growth factor-independent cell survival., Low concentration of geldanamycin (50-100?nm)-induced apoptosis of the Rab7 knocked-down cells but not control cells, suggesting that Rab7…	info:pmid/19386765#abs:11, info:pmid/21928319#abs:8, info:pmid/19272388#body:117, info:pmid/12576506#body:296, info:pmid/15755681#body:173, info:pmid/24440914#cont:239, info:pmid/15837622#body:73, info:pmid/14536059#body:144, info:pmid/21148288#cont:472, info:pmid/18227280#body:318 <more data available...>	2	12	Renal Tubule {Organ urn:agi-ncimorgan:CL355448}, Renal Tubule
ALDH3A1 ---| apoptosis	Regulation	Oxidation of the aldehyde moiety of 4-hydroxy-2-nonenal to a carboxyl by ALDH3A1 expressed in stably transfected cell lines drastically reduced its potency for growth inhibition and apoptosis induction., ALDH3A1, on the other hand, could protect against these aldehydes and could completely block 4-hydroxy-2-nonenal-induced apoptosis., In addition, the ability of ALDH3A1 to prevent apoptosis induc…	info:pmid/11306050#abs:8, info:pmid/17570531#body:69, info:pmid/17023273#body:19, info:pmid/12943535#body:226, info:pmid/12706498#body:109, info:pmid/15905174#body:235, info:pmid/22406320#body:124, info:pmid/16797007#body:166, info:pmid/16716894#body:15, info:pmid/19720116#body:172 <more data available...>	2	13	Cornea {Organ urn:agi-ncimorgan:C1550625}
TXNRD1 --+> cell death	Regulation	Transient transfection with GRIM-12/TrxR1 was also shown to directly induce cell death., Depletion of both TrxR1 activity and glutathione in cells induced Trx1 oxidation and cell death., Cell death can be rapidly induced by selenium-compromised TrxR1 but not by the fully active selenoenzyme., Recently, it was shown that introduction of the selenocysteine-deficient inactive TrxR1 into A549 human l…	info:pmid/12574159#abs:7, info:pmid/22977247#cont:8, info:pmid/17512005#body:22, info:pmid/15178321#body:117, info:pmid/21275772#cont:487, info:pmid/23614019#cont:526, info:pmid/22820176#title:1, info:pmid/15471857#body:73, info:pmid/15642322#body:185, info:pmid/18382651#body:384 <more data available...>	2	12	Liver
CBR1 ---| oxidative stress	Regulation	CBR1-siRNA increased apoptosis via increasing oxidative stress., In conclusion, CBR1 protects pancreatic ß-cells against oxidative stress and promotes their survival in glucotoxicity and glucolipotoxicity., CBR1 participates in apoptosis, carcinogenesis and drug resistance, and has a protective role in oxidative stress, cancer and neurodegeneration., In addition, CBR1 inactivates lipid aldehydes …	info:pmid/21056497#abs:9, info:pmid/20728534#abs:9, info:pmid/23295225#abs:2, info:pmid/24440593#body:13, info:pmid/23732109#body:163, info:pmid/23995598#cont:397	2	6	Kidney {Organ urn:agi-ncimorgan:C1278978}
ALDH3A1 ---| oxidative stress	Regulation	ALDH1A1 and ALDH3A1, present abundantly in the cornea and lens, have been shown to have unique roles in the defense against ultraviolet radiation and the downstream effects of oxidative stress., In conclusion, these results suggest that ALDH3A1 may protect corneal epithelial cells against oxidative damage not only through its metabolic function but also by prolonging the cell cycle., In conclusio…	info:pmid/21670692#abs:8, info:pmid/15905174#abs:10, info:pmid/17023273#abs:8, info:pmid/16797007#abs:3, info:pmid/24316006#body:126, info:pmid/12706498#title:1, info:pmid/12943535#body:42, info:pmid/19025616#body:109, info:pmid/17158879#body:72, info:pmid/19720116#body:181 <more data available...>	2	17	Cornea {Organ urn:agi-ncimorgan:C1550625}, Lung {Organ urn:agi-ncimorgan:C1278908}, Liver {Organ urn:agi-ncimorgan:CL384198}, Eye {Organ urn:agi-ncimorgan:C1550636}, Cornea
TXNRD1 ---> oxidative stress	Regulation	Thioredoxin reductase 1 (TXNRD1) and thioredoxin interacting protein (TXNIP) also known as thioredoxin binding protein 2 or vitamin D3-upregulated protein 1 are key players in oxidative stress control., It was concluded that hyperoxia can up-regulate the protective thioredoxin-1/TrxR1 expressed by AECII in a certain period, however, also cause dysfunction of the cytoplasmic thioredoxin system by …	info:pmid/23407461#abs:1, info:pmid/21505996#abs:12, info:pmid/22634334#body:132, info:pmid/23496831#cont:130, info:pmid/17056271#body:8, info:pmid/19820694#body:127, info:pmid/18279678#body:113, info:pmid/20584310#body:64, info:pmid/17662887#body:73, info:pmid/22721254#cont:386 <more data available...>	2	14	Liver {Organ urn:agi-ncimorgan:CL384198}, Mammary Gland {Organ urn:agi-ncimorgan:C0929301}
UBA1 ---| apoptosis	Regulation	A temperature-sensitive defect in the ubiquitin-activating enzyme E1 induced apoptosis independent of the activation of caspase-3 and -6 and the cleavage of their respective substrates poly(ADP-ribose) polymerase and lamin A., A recent work demonstrates that JS-K inhibition of ubiquitin-activating enzyme E1 activity may preferentially induce apoptosis in p53-expressing tumor cells ., It has been …	info:pmid/9497330#abs:4, info:pmid/19348908#body:103, info:pmid/10741716#body:271	2	3
PTGS1 ---> oxidative stress	Regulation	Cyclooxygenase 1 and 2 actively participate in acute ischemic injury by activating endothelial cells and inducing oxidative stress., cardioprotection against oxidative stress was significantly induced by SC-560, cyclooxygenase-1 selective inhibitor., Prostaglandin-endoperoxide synthase 1 and 2 genes (PTGS1 and PTGS2), as well as 15-lipoxygenase gene (ALOX15), play important roles in vascular infl…	info:pmid/18769637#abs:2, info:pmid/23749198#cont:532, info:pmid/20308035#body:100, info:pmid/21094252#body:132, info:pmid/20714215#cont:8, info:pmid/24092384#cont:207	2	6	Brain {Organ urn:agi-ncimorgan:C1269537}, Renal Tubule {Organ urn:agi-ncimorgan:CL355448}
LETM1 --+> apoptosis	Regulation	Furthermore, adenoviral-LETM1 also altered Akt signaling and inhibited the cell cycle while facilitating apoptosis., Here, we report that adenovirus-LETM1 increased the sensitivity of HeLa cells to apoptosis, induced by either staurosporine or actinomycin D., In this respect, it is unlikely that lack of LETM1 primes 'caspase-independent' apoptosis, since it is not blocked by Bcl-2.	info:pmid/20824095#abs:9, info:pmid/19168126#abs:3, info:pmid/17925330#body:301	2	3
PTGS1 ---> cell survival	Regulation	Prostaglandin E2 , generated from arachidonic acid by cyclooxygenase 1 (cyclooxygenase-1) or COX-2, protects the intestinal epithelium from ionizing radiation by increasing stem cell survival and diminishing apoptosis (4, 5)., ... cyclooxygenase-1 mRNA are elevated in mouse intestine following radiation-injury; (b) indomethacin (an inhibitor of prostaglandin synthesis through both cyclooxygenase-…	info:pmid/15358864#body:48, info:pmid/9077547#body:88, info:doi/10.1016/S0090-6980(02)00030-8#body:76, info:pmid/17038629#body:183, info:pmid/18435741#body:406	2	5	intestinal epithelium {Organ urn:agi-ncimorgan:C0226890}, Intestines {Organ urn:agi-ncimorgan:C0021853}, Intestines, Small {Organ urn:agi-ncimorgan:C0021852}, Intestinal Mucosa
ALDH3A1 --+> cell survival	Regulation	Our results suggest that the availability of ALDH3A1 is important for cell survival against cigarette smoke extract in human bronchial epithelial cells., ALDH3A1 expression protects against 4-hydroxy-2-nonenal-induced protein adduct formation and growth inhibition, and enhances cell survival (Townsend et al., 2001[Go])., The association of ALDH3A1 with inhibition of cell growth led us to hypothes…	info:pmid/24316006#abs:8, info:pmid/17151192#body:44, info:pmid/15905174#body:240, info:pmid/17023273#body:185	2	4	Bronchi {Organ urn:agi-ncimorgan:C0006255}, Cornea {Organ urn:agi-ncimorgan:C1550625}
mitogen-activated protein kinase --+> NF-kB	Expression	Inhibition of the mitogen-activated protein kinase pathway using PD98059 attenuated the reduction effect of ezetimibe on the expression of NF-?B., Finally, there are combinatorial interactions at the level of the promoter between NF-kappaB, its coactivators, and other transcription factors, several of which are activated by mitogen activated protein kinase and cytokine signaling pathways., Two of…	info:pmid/24557496#abs:9, info:pmid/14555789#abs:7, info:pmid/21122157#abs:4, info:pmid/16964420#abs:9, info:pmid/19074641#abs:9, info:pmid/17148661#abs:4, info:pmid/9852105#abs:4, info:pmid/17825288#body:23, info:pmid/16354764#body:240, info:pmid/20226460#body:104 <more data available...>	2	58	Heart {Organ urn:agi-ncimorgan:C1281570}, Esophagus {Organ urn:agi-ncimorgan:C1278919}, Retina {Organ urn:agi-ncimorgan:C1962966}, airway {Organ urn:agi-ncimorgan:C0458827}, Skin {Organ urn:agi-ncimorgan:C0684084}, Immune system {Organ urn:agi-ncimorgan:C0020962}, Bronchi {Organ urn:agi-ncimorgan:C0006255}, Synovial Membrane {Organ urn:agi-ncimorgan:C0039099}, Aorta {Organ urn:agi-ncimorgan:C1278…
NF-kB ---> caspase	Regulation	In addition nuclear factor-kappaB activation appears to favor survival of cardiomyocytes by reducing caspase activation., The effect of the cytokine was abrogated completely when JNK and caspases were inhibited but was unaffected by NF-kappaB inhibition., On the one hand, activation of NF-kappaB can inactivate caspases; on the other hand, activated caspases can inhibit the activation of NF-kappaB…	info:pmid/11852055#abs:3, info:pmid/20222869#abs:7, info:pmid/12824002#abs:12, info:pmid/18723499#abs:5, info:pmid/15618121#abs:5, info:pmid/23332762#abs:2, info:pmid/19065652#abs:6, info:pmid/15378410#abs:7, info:pmid/20492133#abs:6, info:pmid/20503476#abs:14 <more data available...>	2	96	Skin {Organ urn:agi-ncimorgan:C0684084}, Brain {Organ urn:agi-ncimorgan:C1269537}, Liver {Organ urn:agi-ncimorgan:CL384198}, Cerebellum {Organ urn:agi-ncimorgan:C1268981}, Ganglia, Spinal {Organ urn:agi-ncimorgan:C0017070}, Islets of Langerhans {Organ urn:agi-ncimorgan:C0022131}, Coronary artery {Organ urn:agi-ncimorgan:C1269008}, Blood Vessels {Organ urn:agi-ncimorgan:C0005847}
TXN ---> NF-kB	Regulation	Thus, TRX seems to play dual and opposing roles in the regulation of nuclear factor-kappaB., We also investigated the mechanism of activation of NF-kappaB by thioredoxin., TRX regulates the activity of DNA-binding proteins, including Jun/Fos and nuclear factor-kappaB., thioredoxin-1 inhibited UVA-induced MMP-1 upregulation in a NFkappaB dependent manner., In turn, TRX promotes activation of trans…	info:pmid/10488136#abs:8, info:pmid/11063742#abs:9, info:pmid/10585464#abs:2, info:pmid/18524517#abs:11, info:pmid/12074972#abs:5, info:pmid/10745031#abs:12, info:pmid/11232604#abs:7, info:pmid/8127864#abs:7, info:pmid/14584040#abs:1, info:pmid/22348460#abs:13 <more data available...>	2	100	Dermis {Organ urn:agi-ncimorgan:C0011646}, Kidney {Organ urn:agi-ncimorgan:C1278978}, suprachiasmatic nucleus {Organ urn:agi-ncimorgan:C0038866}, Lung {Organ urn:agi-ncimorgan:C1278908}, Ganglia, Spinal {Organ urn:agi-ncimorgan:C0017070}, Brain {Organ urn:agi-ncimorgan:C1269537}
UBE2N --+> NF-kB	Regulation	Depletion of Ubc13 by RNAi produced a decreased NFkappaB activity and increased apoptosis after stimulation by TNFalpha and UV-C light., Tax interacts with Ubc13, and small interfering RNA-mediated knockdown of Ubc13 expression abrogates Tax ubiquitination and the activation of NF-kappaB., Paracaspase and a ubiquitin-conjugating enzyme (UBC13) were both required for Bcl10-induced NEMO ubiquitinat…	info:pmid/20472056#abs:4, info:pmid/17942533#abs:5, info:pmid/14695475#abs:8, info:pmid/17572386#abs:5, info:pmid/16129784#abs:6, info:pmid/20529849#body:211, info:pmid/15492226#body:148, info:pmid/17135271#body:189, info:pmid/15196553#body:136, info:pmid/20932475#body:46 <more data available...>	2	41	Fingers {Organ urn:agi-ncimorgan:C0016129}, Toes {Organ urn:agi-ncimorgan:C0040357}, Mammary Gland
GLRX3 ---> NF-kB	Regulation	Knockdown of TXNL2 in human breast cancer cell lines increased ROS levels and reduced NF-?B activity, resulting in inhibition of in vitro proliferation, survival, and invasion., Transient overexpression of full-length PICOT (but not its N- or C-terminal fragments) in T cells inhibited the activation of c-Jun N-terminal kinase (but not extracellular signal-regulated kinase), and the transcription …	info:pmid/21123948#abs:5, info:pmid/10636891#abs:7, info:pmid/22117137#cont:352, info:pmid/23415866#body:83, info:pmid/16648636#body:371, info:pmid/20226171#body:12, info:pmid/12095696#body:80, info:pmid/18452722#body:26, info:pmid/11950925#body:55, info:pmid/22292441#cont:204 <more data available...>	2	14	Respiratory System {Organ urn:agi-ncimorgan:C1269561}, Heart {Organ urn:agi-ncimorgan:C1281570}
TXNRD1 --+> NF-kB	Regulation	Assay using NF-kappaB reporter revealed that TrxR1 upregulated transcriptional activity of NF-kappaB., These results suggest that TrxR1 may act as a positive regulator of NF-kappa B and may play an important role in the cellular inflammatory response., Overexpression of thioredoxin reductase 1 regulates nuclear factor-kappa B activation., Furthermore, thioredoxin reductase 1 is supposed to functi…	info:pmid/19555664#abs:5, info:pmid/14584040#abs:6, info:pmid/16816350#body:1220, info:pmid/19800902#body:150, info:pmid/19364476#body:245, info:pmid/15471857#body:285, info:pmid/16816350#body:1219, info:pmid/15374989#body:75	2	8
PTGS1 --+> NF-kB	Regulation	A previous study described that overexpression of cyclooxygenase-1 strongly potentiated the activation of NF-?B induced by phorbol diesters and elevated the generation of intracellular reactive oxygen species to an oxidant ., Translocation and activation of nuclear factor-?B and signal transducers and activators of transcription 3 (STAT3), which are important factors for signaling events during a…	info:pmid/19416639#body:181, info:pmid/19269697#body:37, info:pmid/12504784#body:90, info:pmid/10384106#body:329	2	4	Intestines {Organ urn:agi-ncimorgan:C0021853}, Central Nervous System {Organ urn:agi-ncimorgan:C0927232}, Retina {Organ urn:agi-ncimorgan:C1962966}
UBE2N --+> mitogen-activated protein kinase	Regulation	Ubc13-induced activation of mitogen-activated protein kinase required, at least in part, ubiquitination of the adaptor protein IKKgamma., One study showed that conditional deletion of Ubc13 in several mouse cell types prevented the activation of MAP kinases, but not TAK1 or IKK ( )., A recent study by Akira’s laboratory (27, 50), has demonstrated that UBC13-induced activation of MAP kinases requi…	info:pmid/16862162#abs:4, info:pmid/19217402#body:162, info:pmid/21566132#cont:230, info:pmid/21119682#body:84, info:pmid/23523932#body:102, info:pmid/17275323#body:49, info:pmid/20005838#body:65, info:pmid/23434408#body:75, info:pmid/21135871#body:183, info:pmid/22484734#cont:1042 <more data available...>	2	16
TP53 ---| CKB	Expression	Conversely, wild-type p53 repressed the creatine kinase B promoter (32)., Furthermore, wild-type p53 represses the Creatine kinase B promoter (7)., Mouse p53 represses the rat brain creatine kinase gene but activates the rat muscle creatine kinase gene., Since mouse p53 was reported to repress the expression of rat brain creatine kinase but activate the rat muscle creatine kinase gene ( ), and cr…	info:pmid/17148442#body:102, info:pmid/20878058#cont:204, info:pmid/9888469#body:193, info:pmid/7969181#title:1, info:pmid/19917243#body:41, info:pmid/19917247#body:14	2	6	Colon {Organ urn:agi-ncimorgan:C1281569}, Brain {Organ urn:agi-ncimorgan:C1269537}
GLRX3 ---> oxidative stress	Regulation	We hypothesized that TXNL2 may play an important role in antagonizing oxidative stress in cancer cells., In contrast, glutaredoxin-3 and GRX4 gene do not seem to be playing a critical role in the oxidative stress response, since the ?grx3?grx4 strain is not sensitive to hyperoxia (data not shown); however, it displays a modest decrease in the levels of glutaredoxin activity and a modest increase …	info:pmid/21123948#body:86, info:pmid/16648636#body:360, info:pmid/21123948#body:179	2	3
ATP2B1 ---> oxidative stress	Regulation	Stabilization of the plasma membrane Ca-ATPase in an inactive conformation upon oxidation of multiple methionines in the calcium regulatory protein calmodulin is part of an adaptive cellular response to minimize ATP utilization and the generation of reactive oxygen species under conditions of oxidative stress., This might reflect a reduced extrusion capacity of the plasma membrane Ca2+-ATPase due…	info:pmid/15779900#abs:1, info:pmid/16172117#body:239	2	2
CKB ---> apoptosis	Regulation	It was found that Creatine kinase B knockdown inhibited Skov3 cell proliferation and induced apoptosis under hypoxia or hypoglycemia conditions., These data reveal that transgenic expression of Ckb promoted TCR-mediated apoptosis and thus contributed to increased premature thymocyte death in Ckb transgenic thymus. [thumbnail] .	info:pmid/23416112#abs:5, info:pmid/19337362#body:193	2	2	Thymus Gland {Organ urn:agi-ncimorgan:C1306748}
NF-kB ---> CAPN2	PromoterBinding	nuclear factor kappaB binds the promoter of CAPN1 and 2 genes during post-lactational mammary gland involution.	info:pmid/22555453#cont:51	2	1	Mammary Gland {Organ urn:agi-ncimorgan:C0929301}
PSMC5 ---> cell death	Regulation	It potentiates cell death induced by Ipaf and Ac-Ipaf, and co-expression of Sug1 and Ipaf induces caspase-8-dependent cell death., ): the ubiquitin-proteasome pathway (FBXL13, HECTD2 and PSMC5), mitochondrial dysfunction (ACSM5, KIF1B, and MMAA); increased oxidative stress (GPX3) and apoptosis and cell death (CKAP2, DDIT4, IFNG, NEB and TRAJ17)., Microscopic analysis indicated that it caused incr…	info:pmid/20085538#abs:7, info:pmid/21943286#cont:33, info:pmid/16432160#body:311	2	3	Substantia nigra {Organ urn:agi-ncimorgan:C0038590}
TXNL1 ---> NF-kB	Regulation	By maintaining light chain 8 in the reduced state, thioredoxin-related protein14 prevents cytosolic activation of NF-?B., Similar to human Thioredoxin1, Carcinoscorpius rotundicauda, and named Thioredoxin-related protein 16 also up-regulates TNFa-induced NF-?B activation.	info:pmid/21194351#cont:1011, info:pmid/22763700#cont:331	2	2
PSMC2 ---> apoptosis	Regulation	PSMC2, PSMD1 and ITGB1 genes may play a role in the apoptosis and differentiation of NB4 cells., PSMC2 and PSMD1 genes may play an important role in the apoptosis and partial differentiation of NB(4) cells.	info:pmid/12776498#abs:5, info:pmid/12890387#abs:8	2	2
AHCY --+> NF-kB	Regulation	Subsequent studies showed that DNA methylation is substantially increased during inflammation and that epithelial NF-?B activity is significantly inhibited following treatment with a reversible S-adenosylhomocysteine hydrolase inhibitor, DZ2002.	info:pmid/21515785#abs:6	2	1
NF-kB ---| apoptosis	Regulation	NF-kappaB is required for prevention of apoptosis., These data show that NF-kappaB can participate in apoptosis., NF-kappaB blockade induces apoptosis of cancer cells., The present review discusses how NF-kappaB controls apoptosis., Furthermore, NFkappaB blocks cell apoptosis in several cell types., NF-kappaB may play a critical role in evading the apoptotic effects., In addition, NF-kappaB activ…	info:pmid/10572100#abs:1, info:pmid/8698809#abs:11, info:pmid/19422389#abs:2, info:pmid/16248967#abs:11, info:pmid/11937262#abs:5, info:pmid/18562081#abs:15, info:pmid/10602461#abs:6, info:pmid/19043452#abs:2, info:pmid/17027519#abs:4, info:pmid/12124178#abs:2 <more data available...>	2	99	cerebellar, Spleen
NF-kB --+> Inflammation	Regulation	NF-kappaB is a key mediator of inflammation., Nuclear factor kappa B (NF-kappaB) is a key mediator of inflammation., The transcription factor NF-kappaB plays a central role in inflammation., Nuclear factor (NF)-kappaB is important in the generation of inflammation., Nuclear factor-kappaB (N-kappaB) plays a key role in gut inflammation., NF kappa B plays a major role in the control of immune respo…	info:pmid/17707233#abs:1, info:pmid/18239685#abs:1, info:pmid/19250612#abs:2, info:pmid/16525884#abs:1, info:pmid/11028558#abs:1, info:pmid/17521736#abs:1, info:pmid/16389747#abs:6, info:pmid/9632711#abs:2, info:pmid/15831814#abs:2, info:pmid/15983993#abs:1	2	10
CAPN2 --+> apoptosis	Regulation	PD150606 and calpain-2 knockdown also blocked isoproterenol-induced cardiomyocyte apoptosis in tail-suspended rats., We now report that Capn2 depletion impairs mitosis and induces apoptosis in murine cells., Although mitochondrial µ- and m-calpains play significant roles in apoptotic cell death, their activating mechanisms have not been determined., We report that overexpression of human IAPP lea…	info:pmid/21268078#abs:6, info:pmid/20094891#abs:5, info:pmid/21145877#abs:1, info:pmid/19861418#abs:5, info:pmid/9070300#abs:1, info:pmid/21573491#abs:7, info:pmid/16751401#abs:6, info:pmid/16597616#body:69, info:pmid/11319603#body:105, info:pmid/19940067#body:220 <more data available...>	2	13	Mammary Gland
CKB --+> apoptosis	Regulation	These data reveal that transgenic expression of Ckb promoted TCR-mediated apoptosis and thus contributed to increased premature thymocyte death in Ckb transgenic thymus. [thumbnail] .	info:pmid/19337362#body:193	2	1	Thymus Gland
ERO1L ---> apoptosis	Regulation	Reconstitution of ERO1-alpha in Chop(-/-) macrophages restores Endoplasmic reticulum stress-induced IP3-induced calcium release and apoptosis., Results clearly showed that a 45 and 68% reduction in Ero1-La were sufficient to impair VEGF secretion, to cause cell cycle arrest and to promote apoptosis., CHOP can transcriptionally downregulate the antiapoptotic protein Bcl-2135 and upregulate DR5, a …	info:pmid/19752026#abs:5, info:pmid/15592500#body:195, info:pmid/16397583#body:109	2	3
UBE2N ---> apoptosis	Regulation	We conclude that Ubc13 has a regulatory role for the activation of TNFR1 and hence, apoptotic cell death., Ubc13 also promoted cytosolic localization of p53 and attenuated p53-induced apoptosis., Ubc13 affects p53 apoptotic activity. (a) Ubc13 attenuates p53-mediated apoptosis.	info:pmid/20472056#abs:8, info:pmid/19543236#body:119, info:pmid/17000756#body:272	2	3
TXN --+> NF-kB	Regulation	Thus, TRX seems to play dual and opposing roles in the regulation of nuclear factor-kappaB., We also investigated the mechanism of activation of NF-kappaB by thioredoxin., TRX regulates the activity of DNA-binding proteins, including Jun/Fos and nuclear factor-kappaB., In turn, TRX promotes activation of transcription factors such as NF-kappa B, AP-1, and p53., thioredoxin-1 inhibited UVA-induced…	info:pmid/10488136#abs:8, info:pmid/11063742#abs:9, info:pmid/10585464#abs:2, info:pmid/12074972#abs:5, info:pmid/18524517#abs:11, info:pmid/10745031#abs:12, info:pmid/11232604#abs:7, info:pmid/8127864#abs:7, info:pmid/14584040#abs:1, info:pmid/9371773#abs:2 <more data available...>	2	85	Dermis, Kidney, Prostate, Thyroid Gland, Synovial Membrane, Colon, Mammary Gland, Stomach, Lung, Liver <more data available...>
TXN --+> mitogen-activated protein kinase	Regulation	Here, we report that a major and cold-induced thioredoxin h of rice, OsTrx23, has an inhibitory activity on stress-activated mitogen-activated protein kinases , OsMPK3 and OsMPK6 in vitro., Both TRP14 and thioredoxin1 inhibit the pathways of nuclear factor-kappaB , mitogen-activated protein kinases, and apoptosis in cells stimulated with tumor necrosis factor-alpha (TNF-alpha), but they appear to…	info:pmid/19665023#abs:2, info:pmid/19628032#abs:5, info:pmid/11063742#body:66, info:pmid/14607843#body:174, info:pmid/17325201#body:235, info:pmid/11171054#body:258	2	6	Aorta
HPRT1 ---> cell survival	Regulation	Because of lack of 6-thioguanine incorporation, inducible mutations in the hypoxanthine guanine phosphoribosyltransferase gene result in cell survival., HPRT has the distinct advantage of also supporting efficient selection for the anticipated homologous recombination event using hypoxanthine-aminopterin-thymidine media, wherein cell survival is dependent upon HPRT activity.	info:pmid/21071726#body:250, info:pmid/19141541#body:52	2	2
TXNL1 ---> apoptosis	Regulation	Thioredoxin 2 is a critical regulator of cytochrome c release and mitochondrial apoptosis; transmembrane thioredoxin-related molecule has a protective role in endoplasmic reticulum stress-induced apoptosis., Another possible function of TRP32 is the regulation of apoptosis., The apoptosis suppression by transmembrane thioredoxin-related protein was rather specific to brefeldin A; no resistance wa…	info:pmid/15818395#abs:5, info:pmid/9668102#body:280, info:pmid/11152480#body:231, info:pmid/11152479#body:231	2	4	Kidney
TXNRD1 --+> apoptosis	Regulation	Consequently, TrxR1 could play an important role in tumor progression and resistance to chemotherapy due to its anti-apoptotic functions., Subsequent analysis demonstrated that TRXR1 suppresses hydrogen peroxide and inhibits apoptosis of Rheumatoid arthritis synovial cells., However, several recent studies have suggested that TrxR1 may promote apoptosis, and the enzyme was identified as GRIM-12 (…	info:pmid/21206984#abs:4, info:pmid/18187038#abs:5, info:pmid/12574159#abs:6, info:pmid/16298692#abs:1, info:pmid/21505996#abs:12, info:pmid/12374691#body:66, info:pmid/16777982#body:77, info:pmid/15713651#body:224	2	8	Synovial Membrane, Skin, Heart
CBR1 ---| apoptosis	Regulation	Under both conditions, knockdown of CBR1 by specific siRNA increased ß-cell apoptosis, expression of lipogenic enzymes (such as ACC, FAS, and ABCA1), intracellular lipid accumulation, oxidative stress, ER stress, and nuclear SREBP1c, but decreased glucose-stimulated insulin secretion., Human carbonyl reductase 1 upregulated by hypoxia renders resistance to apoptosis in hepatocellular carcinoma ce…	info:pmid/20728534#abs:5, info:pmid/21056497#title:1, info:pmid/20875124#body:211, info:pmid/19435493#body:239, info:pmid/19841672#body:350	2	5	Ovary, Central Nervous System
TXN ---| cell death	Regulation	Cell death was blocked by prior expression of thioredoxin., In contrast, overexpression of wildtype thioredoxin augmented cell death., Furthermore, thiol reductant thioredoxin blocked the caspase-9 activation step and the cell death induction., Thioredoxin significantly reduced hyperoxia-induced cell death and increased cell viability., Our recent studies have shown that TR1:thioredoxin 1-regulat…	info:pmid/20070122#abs:9, info:pmid/11439333#abs:8, info:pmid/14747474#abs:7, info:pmid/20812253#abs:9, info:pmid/11953436#abs:3, info:pmid/16831430#abs:2, info:pmid/17559804#abs:6, info:pmid/15738652#abs:3, info:pmid/19276128#body:114, info:pmid/17030815#body:171 <more data available...>	2	26	Alveolus, Skin, Bronchi, Midbrain, Lung, Aorta, Heart
TXN ---| caspase	Regulation	Deficiency of TRP14 or thioredoxin1 enhanced TNF-alpha-induced activation of caspases and subsequent apoptosis by a similar extent., Residues of thioredoxin involved in caspase binding and transfer are shown in stick., The elevation in the activities of these caspases was inhibited by thioredoxin in a concentration-dependent manner (p < 0.05)., Recent studies also indicate that caspases, the exec…	info:pmid/14607843#abs:3, info:pmid/17606900#body:150, info:pmid/11751890#body:146, info:pmid/16159878#body:66, info:pmid/16099847#body:69, info:pmid/10854441#body:376, info:pmid/17363733#body:277	2	7
CAPN2 ---> cell death	Regulation	These data suggest that although calpain 2 plays a role in cell death, its activation (similar to caspases) does not bear full responsibility in the execution of the process., They suggest that transient receptor potential melastatin7-dependent regulation of m-calpain may be important in cell adhesion, motility, metastasis, apoptosis, and ischemic cell death., Thus, fodrin cleavage, especially ge…	info:pmid/17197514#body:298, info:pmid/19940067#body:220, info:pmid/19454697#body:134	2	3
HINT1 ---> apoptosis	Regulation	These results conclude that ab-HINT is involved in the immune response of abalone and may be a potential pro-apoptotic factor., Eleven hormetic response proteins (HINT1, PHB, CTSD, ANXA1, LGASL1, TPT1, NPM, PRDX2, UCHL1, CERK, and C1QBP) were involved in 5 death-regulatory pathways, including the p53-dependent apoptotic pathway, protein ubiquinization, cellular redox, calcium-mediated signaling p…	info:pmid/19720079#abs:10, info:pmid/19545154#abs:5, info:pmid/16835243#body:202, info:pmid/17158446#body:67, info:pmid/17337452#body:71, info:pmid/18757398#body:137, info:pmid/18077326#body:48, info:pmid/17510397#body:320, info:pmid/18310271#body:177, info:pmid/19112177#body:36	2	10	Ovary
